# Supplementary material for: Redetermination of 2,4′-methyl­ene­diphenol
Source: Acta Crystallogr Sect E Struct Rep Online. 2011 Nov 2;67(Pt 12):o3143. doi: 10.1107/S1600536811044989 (PMC3238817; doi:10.1107/S1600536811044989)
Supplement: Supplementary file 2 [file e-67-o3143-Isup2.hkl]

# 
# h,k,l, Fc-squared, Fo-squared, sigma(Fo-squared) and status flag 
# 
data_I
_shelx_title ' 110222A in P2(1)/c' 
_shelx_refln_list_code          4 
_shelx_F_calc_maximum      124.69 
_exptl_crystal_F_000       424.00 
_reflns_d_resolution_high  0.8255 
 
loop_ 
 _symmetry_equiv_pos_as_xyz 
 'x, y, z' 
 '-x, y+1/2, -z+1/2' 
 '-x, -y, -z' 
 'x, -y-1/2, z-1/2' 
 
_cell_length_a     5.0923 
_cell_length_b    15.3743 
_cell_length_c    13.2321 
_cell_angle_alpha  90.000 
_cell_angle_beta   96.660 
_cell_angle_gamma  90.000 
 
_shelx_F_squared_multiplier     1.000 
 
loop_ 
 _refln_index_h 
 _refln_index_k 
 _refln_index_l 
 _refln_F_squared_calc 
 _refln_F_squared_meas 
 _refln_F_squared_sigma 
 _refln_observed_status 
   1   0   0      196.87      168.87      3.13 o 
   2   0   0      223.28      201.46      4.31 o 
   3   0   0       54.20       58.99      3.77 o 
   4   0   0       31.10       28.00      2.40 o 
   5   0   0      500.41      513.13     11.16 o 
   6   0   0      180.89      198.85     11.14 o 
   1   1   0      491.88      504.44      5.29 o 
   2   1   0       85.27       97.76      1.77 o 
   3   1   0      202.08      206.07      2.75 o 
   4   1   0       16.32       17.88      1.13 o 
   5   1   0        0.32        0.38      1.12 o 
   6   1   0        3.47        0.89      2.57 o 
   1   2   0     5909.46     5780.57     54.78 o 
   2   2   0      157.76      151.12      5.96 o 
   3   2   0        0.74        0.32      0.53 o 
   4   2   0       51.60       54.14      1.96 o 
   5   2   0        1.59        0.47      1.10 o 
   6   2   0      100.73      104.36      6.14 o 
   1   3   0      830.89      788.63      7.25 o 
   2   3   0      710.27      686.78     10.67 o 
   3   3   0     1102.25     1143.74     12.40 o 
   4   3   0        0.63        0.01      0.81 o 
   5   3   0        1.29       -2.60      1.74 o 
   6   3   0        0.74       -0.66      2.30 o 
   0   4   0      294.75      156.82      4.46 o 
   1   4   0     1117.15     1064.26     10.98 o 
   2   4   0       11.46        8.44      0.88 o 
   3   4   0       11.63        8.72      0.81 o 
   4   4   0        5.07        6.23      1.15 o 
   5   4   0      104.78      105.51      4.25 o 
   2   5   0       14.47       18.28      0.96 o 
   3   5   0      585.38      630.09     13.74 o 
   4   5   0      111.26      123.34      4.11 o 
   5   5   0        5.06        6.88      1.36 o 
   0   6   0       12.07        5.05      1.19 o 
   1   6   0        8.56        7.07      0.96 o 
   2   6   0       11.03       14.64      0.94 o 
   3   6   0        7.43        9.30      1.58 o 
   4   6   0       31.28       31.03      4.27 o 
   5   6   0        1.56        0.30      1.16 o 
   1   7   0        1.13        1.26      0.85 o 
   2   7   0      219.26      254.13      3.85 o 
   3   7   0        8.21        9.99      1.63 o 
   4   7   0        4.09        4.71      1.39 o 
   5   7   0        2.82        0.94      1.03 o 
   0   8   0       53.01       57.92      3.56 o 
   1   8   0      266.04      284.22      5.16 o 
   2   8   0      173.10      216.29      4.59 o 
   3   8   0        8.96        9.34      1.58 o 
   4   8   0       22.72       23.62      2.13 o 
   5   8   0        0.27        0.26      1.32 o 
   1   9   0      118.42      109.70      3.23 o 
   2   9   0       73.09       75.17      2.97 o 
   3   9   0       38.85       38.19      2.56 o 
   4   9   0        8.33        8.97      1.67 o 
   5   9   0       38.64       38.68      2.96 o 
   0  10   0       31.09       22.42      2.97 o 
   1  10   0      309.05      312.63      5.86 o 
   2  10   0        0.26        1.60      1.35 o 
   3  10   0       31.22       33.62      2.48 o 
   4  10   0       40.76       37.88      3.11 o 
   5  10   0       12.05        8.07      1.91 o 
   2  11   0      144.63      158.55      4.46 o 
   3  11   0       27.10       29.31      2.43 o 
   4  11   0      212.64      197.23      5.37 o 
   0  12   0       57.13       61.63      4.75 o 
   1  12   0       46.94       46.66      3.94 o 
   2  12   0      121.80      136.90      4.68 o 
   3  12   0       13.32        9.20      3.01 o 
   4  12   0        1.45        2.99      1.64 o 
   1  13   0      118.86      123.11      4.78 o 
   2  13   0        0.81       -0.39      1.28 o 
   3  13   0       15.51       18.29      2.29 o 
   4  13   0       13.40       10.05      2.05 o 
   0  14   0      125.99      121.03      6.98 o 
   1  14   0      101.27       92.83      4.90 o 
   2  14   0       35.72       36.17      2.78 o 
   3  14   0        8.84        9.32      1.94 o 
   4  14   0       20.39       18.64      4.15 o 
   1  15   0       12.64       12.25      3.12 o 
   2  15   0        5.84        5.81      1.94 o 
   3  15   0        3.19        3.60      1.73 o 
   0  16   0      306.17      283.65     11.14 o 
   1  16   0       54.32       51.52      3.99 o 
   2  16   0       21.61       22.62      3.04 o 
   3  16   0       17.17       19.66      3.27 o 
   1  17   0        1.38       -0.09      1.78 o 
   2  17   0        0.14        1.35      1.78 o 
   0  18   0       13.31       12.03      3.71 o 
   1  18   0        5.40        4.46      2.15 o 
  -6   1   1        0.38       -1.34      2.30 o 
  -5   1   1       31.59       34.09      2.19 o 
  -4   1   1      169.55      179.11      2.84 o 
  -3   1   1      128.78      131.34      2.07 o 
  -2   1   1       69.97       71.07      1.35 o 
  -1   1   1     3323.88     3185.18     27.90 o 
   0   1   1      161.96      146.76      1.36 o 
   1   1   1       95.32      100.40      1.26 o 
   2   1   1      318.51      314.01      4.72 o 
   3   1   1        3.53        3.56      0.64 o 
   4   1   1        0.11        0.04      0.81 o 
   5   1   1       95.81      112.78      4.37 o 
   6   1   1       11.72       10.43      1.83 o 
  -6   2   1        0.94       -1.80      2.24 o 
  -5   2   1      218.10      228.60      6.11 o 
  -4   2   1      261.11      259.38      3.57 o 
  -3   2   1       53.27       58.05      1.49 o 
  -2   2   1       41.62       39.06      1.01 o 
  -1   2   1     1366.73     1327.28     11.72 o 
   0   2   1      648.66      632.25      5.27 o 
   1   2   1      811.04      769.62      9.37 o 
   2   2   1     1261.46     1280.46     10.76 o 
   3   2   1       19.50       22.01      0.88 o 
   4   2   1      231.29      258.66      4.74 o 
   5   2   1        0.02       -1.51      1.01 o 
   6   2   1       50.51       57.70      9.30 o 
  -6   3   1        2.18        1.71      2.31 o 
  -5   3   1        5.93        3.50      1.12 o 
  -4   3   1      182.31      192.38      3.47 o 
  -3   3   1      125.89      123.04      2.79 o 
  -2   3   1     1158.14     1188.46     13.78 o 
  -1   3   1       43.98       48.26      1.07 o 
   0   3   1     1858.16     1747.72     14.10 o 
   1   3   1     3910.90     3673.80     50.43 o 
   2   3   1       11.81       16.30      1.22 o 
   3   3   1      335.16      375.53      5.45 o 
   4   3   1        0.24       -0.29      0.94 o 
   5   3   1       14.62       13.37      1.65 o 
  -6   4   1        3.66        1.89      2.47 o 
  -5   4   1       41.57       46.81      2.21 o 
  -4   4   1        2.46        4.11      1.04 o 
  -3   4   1       29.77       30.83      1.36 o 
  -2   4   1       86.32       82.98      1.64 o 
  -1   4   1      755.88      762.42      7.26 o 
   0   4   1       49.82       52.03      1.37 o 
   1   4   1       14.05        5.97      1.93 o 
   2   4   1      363.84      402.70      6.16 o 
   3   4   1      147.85      149.96      3.64 o 
   4   4   1      163.85      180.45      3.99 o 
   5   4   1       34.51       35.99      2.30 o 
  -5   5   1        0.78        1.01      0.99 o 
  -4   5   1        0.10        0.05      0.93 o 
  -3   5   1       98.71      105.65      2.18 o 
  -2   5   1      202.97      237.04      3.15 o 
  -1   5   1     1502.50     1484.01     17.12 o 
   0   5   1        0.56        0.19      0.68 o 
   1   5   1      485.13      488.22      9.82 o 
   2   5   1      216.98      253.15      4.67 o 
   3   5   1        9.86       12.02      1.42 o 
   4   5   1        6.48        6.15      1.20 o 
   5   5   1       23.97       20.40      1.92 o 
  -5   6   1        0.94       -0.01      0.97 o 
  -4   6   1        2.11        0.76      1.22 o 
  -3   6   1       35.94       35.74      1.49 o 
  -2   6   1        2.29        2.93      0.64 o 
  -1   6   1       77.75       85.66      2.04 o 
   0   6   1        6.16        4.36      0.97 o 
   1   6   1      321.01      346.81      5.50 o 
   2   6   1       56.42       53.51      2.47 o 
   3   6   1       47.91       45.38      2.37 o 
   4   6   1       52.69       57.43      2.65 o 
   5   6   1       11.44       10.82      1.73 o 
  -5   7   1        1.79        2.55      1.92 o 
  -4   7   1        0.09        0.21      1.10 o 
  -3   7   1        1.20        0.81      0.69 o 
  -2   7   1        0.03       -0.05      0.56 o 
  -1   7   1        5.89        5.12      1.42 o 
   0   7   1        1.72        1.00      0.82 o 
   1   7   1        5.89       12.35      1.23 o 
   2   7   1       25.20       37.85      1.40 o 
   3   7   1        2.92        2.07      2.59 o 
   4   7   1       36.52       34.90      3.81 o 
   5   7   1        1.93        0.99      1.42 o 
  -5   8   1        3.81        6.21      1.73 o 
  -4   8   1        0.31        0.04      1.15 o 
  -3   8   1       45.54       52.07      2.60 o 
  -2   8   1       10.46        9.71      1.36 o 
  -1   8   1      262.43      254.33      4.67 o 
   1   8   1      319.32      330.64      5.69 o 
   2   8   1       73.91       69.09      2.79 o 
   3   8   1       29.58       21.72      2.01 o 
   4   8   1       25.16       25.24      2.24 o 
   5   8   1        3.11        4.30      1.63 o 
  -5   9   1        8.29       10.94      1.96 o 
  -4   9   1       43.42       38.53      2.71 o 
  -3   9   1       63.95       67.97      2.99 o 
  -2   9   1        2.48        0.93      1.16 o 
  -1   9   1      159.42      171.11      3.91 o 
   1   9   1       12.32       11.52      1.78 o 
   2   9   1       47.63       42.97      2.51 o 
   3   9   1      108.90      106.51      6.47 o 
   4   9   1       16.15       19.81      2.11 o 
   5   9   1       85.76       80.59      6.31 o 
  -5  10   1       21.03       22.41      2.91 o 
  -4  10   1       15.19       13.65      1.91 o 
  -3  10   1        0.32        1.27      1.26 o 
  -2  10   1      185.27      198.96      7.19 o 
  -1  10   1      106.02      105.53      3.21 o 
   1  10   1       22.34       22.72      3.12 o 
   2  10   1        0.46        1.69      1.25 o 
   3  10   1        7.66        4.34      1.49 o 
   4  10   1        0.26        1.22      1.38 o 
   5  10   1        0.02       -0.64      1.44 o 
  -4  11   1       27.12       31.19      2.65 o 
  -3  11   1       10.21       13.49      1.88 o 
  -2  11   1       16.22       20.95      2.15 o 
  -1  11   1      124.04      133.33      3.79 o 
   0  11   1       52.02       50.20      4.46 o 
   2  11   1       51.96       59.32      3.20 o 
   3  11   1        4.10        1.23      1.29 o 
   4  11   1      117.46      119.52      4.35 o 
  -4  12   1        0.99        3.53      1.60 o 
  -3  12   1       15.91       18.13      2.16 o 
  -2  12   1        1.90        4.25      1.49 o 
  -1  12   1       24.91       27.24      5.35 o 
   0  12   1      115.01       71.73      4.90 o 
   1  12   1       63.67       69.24      5.94 o 
   2  12   1       23.42       23.12      2.29 o 
   3  12   1       21.17       19.88      2.28 o 
   4  12   1        3.47        1.08      1.48 o 
  -4  13   1        5.11        2.41      1.66 o 
  -3  13   1        5.73        7.42      2.03 o 
  -2  13   1       93.12       87.54      3.58 o 
  -1  13   1      345.43      349.72     16.34 o 
   0  13   1     1100.50     1092.17     18.32 o 
   1  13   1        6.39        4.76      1.78 o 
   2  13   1       29.52       28.45      2.50 o 
   3  13   1        6.66        5.71      1.76 o 
   4  13   1        0.01       -1.03      1.35 o 
  -4  14   1        6.54       16.67      3.37 o 
  -3  14   1       26.51       25.61      3.24 o 
  -2  14   1        2.29        1.93      1.59 o 
  -1  14   1      109.86      115.52      4.72 o 
   0  14   1      336.38      356.76      8.51 o 
   1  14   1      113.09      119.83      4.78 o 
   2  14   1       52.16       51.31      3.83 o 
   3  14   1       43.26       40.95      3.17 o 
  -3  15   1        1.18       -0.30      1.52 o 
  -2  15   1        0.04        1.32      1.86 o 
  -1  15   1      242.23      237.85     13.07 o 
   0  15   1      149.78      146.26     15.96 o 
   1  15   1        2.21        2.20      1.78 o 
   2  15   1        0.14        0.25      1.56 o 
   3  15   1        2.56        1.03      1.53 o 
  -3  16   1        4.70        4.82      1.79 o 
  -2  16   1        5.75        7.04      2.05 o 
  -1  16   1        1.18        5.70      2.09 o 
   0  16   1       28.53       27.45      3.15 o 
   1  16   1       63.13       59.41      4.15 o 
   2  16   1        8.33       11.69      2.36 o 
   3  16   1       42.55       49.24      4.20 o 
  -2  17   1       26.25       34.70      6.31 o 
  -1  17   1        5.31        6.58      2.09 o 
   0  17   1        5.04       -0.58      3.04 o 
   1  17   1        0.15        0.55      1.86 o 
   2  17   1        0.03        1.61      1.84 o 
  -1  18   1        0.00        0.54      2.23 o 
   0  18   1        0.49        0.41      2.82 o 
   1  18   1       18.14       19.26      2.97 o 
  -6   0   2      296.57      330.28     14.55 o 
  -5   0   2       90.71       89.85      6.98 o 
  -4   0   2      152.62      161.03      3.81 o 
  -3   0   2       17.03       17.86      2.30 o 
  -2   0   2     2297.32     2302.05     35.34 o 
  -1   0   2    15547.39    14722.54    139.28 o 
   0   0   2      476.64      425.51      5.16 o 
   1   0   2     4791.93     4591.17     88.09 o 
   2   0   2      247.51      291.00      5.77 o 
   3   0   2      180.78      189.45      4.97 o 
   4   0   2       30.16       31.38      2.00 o 
   5   0   2        4.70        3.70      1.86 o 
  -6   1   2        0.01       -1.00      2.26 o 
  -5   1   2       52.27       54.75      4.24 o 
  -4   1   2      248.03      242.86      3.43 o 
  -3   1   2        2.33        0.98      0.54 o 
  -2   1   2      459.32      439.62      5.00 o 
  -1   1   2      534.16      490.74      4.61 o 
   0   1   2      443.40      430.32      4.05 o 
   1   1   2     1720.64     1688.12     12.83 o 
   2   1   2     3441.95     3550.44     31.36 o 
   3   1   2      393.09      415.44      5.86 o 
   4   1   2       15.01       15.22      1.51 o 
   5   1   2        1.39       -1.32      1.07 o 
  -6   2   2        3.43        3.51      2.56 o 
  -5   2   2      330.13      361.52      7.55 o 
  -4   2   2      162.01      160.37      2.67 o 
  -3   2   2       98.27       89.99      2.16 o 
  -2   2   2       92.37       93.32      1.75 o 
  -1   2   2     6165.61     5846.21     46.16 o 
   0   2   2     7699.01     6967.71     55.37 o 
   1   2   2     3739.33     3564.14     31.44 o 
   2   2   2      301.03      318.46      3.68 o 
   3   2   2       57.15       60.13      1.33 o 
   4   2   2      192.60      200.27      4.18 o 
   5   2   2       16.69       20.58      1.93 o 
  -6   3   2        0.02       -2.78      1.86 o 
  -5   3   2      103.08      104.33      4.95 o 
  -4   3   2       11.59       12.17      1.10 o 
  -3   3   2       59.60       69.39      1.78 o 
  -2   3   2       11.54       10.44      0.71 o 
  -1   3   2      992.87      945.86      9.71 o 
   0   3   2      166.49      149.40      1.71 o 
   1   3   2     1956.26     1900.22     22.19 o 
   2   3   2      305.51      297.73      4.22 o 
   3   3   2        2.22        1.83      0.81 o 
   4   3   2        2.93        4.97      1.20 o 
   5   3   2        0.02       -0.79      1.06 o 
  -6   4   2       15.63        9.61      3.86 o 
  -5   4   2        1.12       -0.28      1.07 o 
  -4   4   2       58.32       60.22      2.49 o 
  -3   4   2      225.97      240.46      3.28 o 
  -2   4   2      276.78      262.80      3.63 o 
  -1   4   2       86.60       92.86      1.80 o 
   0   4   2       40.54       32.69      0.88 o 
   1   4   2        5.48        3.07      1.24 o 
   2   4   2      229.66      240.82      4.43 o 
   3   4   2      235.64      256.90      4.38 o 
   4   4   2      293.79      301.38      5.35 o 
   5   4   2      139.14      146.62      4.05 o 
  -5   5   2        0.88        1.06      1.13 o 
  -4   5   2        7.38        5.39      1.35 o 
  -3   5   2        0.70        0.59      0.54 o 
  -2   5   2      637.12      723.65      9.57 o 
  -1   5   2      537.67      507.23     15.48 o 
   0   5   2        2.00        1.37      0.53 o 
   1   5   2     1078.53     1119.88     16.22 o 
   2   5   2       41.53       56.19      2.96 o 
   3   5   2        0.99        2.45      0.90 o 
   4   5   2       33.16       33.62      2.08 o 
   5   5   2        7.32        4.24      1.62 o 
  -5   6   2        0.28       -1.12      1.24 o 
  -4   6   2        2.62        2.00      1.00 o 
  -3   6   2       13.62       11.44      1.04 o 
  -2   6   2      181.39      222.35      3.46 o 
  -1   6   2      834.49      506.43     16.86 o 
   0   6   2      396.47      386.46      5.43 o 
   1   6   2       49.08       59.37      3.19 o 
   2   6   2        8.83        9.97      1.27 o 
   3   6   2       38.72       33.84      2.24 o 
   4   6   2        1.48        0.30      0.99 o 
   5   6   2       84.56       89.84      3.77 o 
  -5   7   2        1.69        2.26      1.47 o 
  -4   7   2        1.35       -0.16      0.89 o 
  -3   7   2        8.61       10.24      1.07 o 
  -2   7   2      133.18      140.59      2.92 o 
  -1   7   2        5.67        8.07      0.87 o 
   0   7   2      154.06      153.59      3.26 o 
   1   7   2      546.66      568.84     27.32 o 
   2   7   2       94.35       93.57      1.73 o 
   3   7   2        5.33        3.35      1.26 o 
   4   7   2      139.68      149.01      4.39 o 
   5   7   2        7.02        8.44      1.79 o 
  -5   8   2       12.65       11.61      1.91 o 
  -4   8   2        3.05        2.40      1.46 o 
  -3   8   2       76.06       80.40      2.29 o 
  -2   8   2        2.07        3.28      0.82 o 
  -1   8   2      817.26      880.51     10.04 o 
   0   8   2       59.82       54.95      2.63 o 
   1   8   2      440.97      512.20      7.86 o 
   2   8   2       55.51       63.24      2.21 o 
   3   8   2       21.88       21.37      3.78 o 
   4   8   2        0.25       -1.17      1.60 o 
   5   8   2       44.18       43.86      3.79 o 
  -5   9   2       10.81        9.55      1.96 o 
  -4   9   2       10.77       11.45      2.19 o 
  -3   9   2        0.15        1.78      1.23 o 
  -2   9   2       18.93       19.37      1.39 o 
  -1   9   2      356.52      344.92      5.11 o 
   0   9   2       58.30       53.85      5.05 o 
   1   9   2        6.62       13.93      1.73 o 
   2   9   2        2.85        3.26      0.78 o 
   3   9   2      108.01      110.42      3.81 o 
   4   9   2      121.84      131.70      4.33 o 
   5   9   2        0.22        2.31      1.58 o 
  -5  10   2        2.10        2.24      1.79 o 
  -4  10   2       11.59       12.14      1.93 o 
  -3  10   2      104.02       97.60      3.58 o 
  -2  10   2      157.84      184.95      4.51 o 
  -1  10   2       81.02       79.65      2.86 o 
   0  10   2       12.89       18.05      2.00 o 
   1  10   2      128.17       -0.26      0.57 o 
   2  10   2       17.67       15.46      1.84 o 
   3  10   2        0.67       -0.94      1.18 o 
   4  10   2        3.94        4.43      1.83 o 
   5  10   2        1.54        0.93      1.56 o 
  -4  11   2        2.19        3.97      1.53 o 
  -3  11   2        0.09        1.53      1.34 o 
  -2  11   2      159.32      173.82      4.57 o 
  -1  11   2       82.35       77.15      3.20 o 
   0  11   2       28.22       25.10      3.42 o 
   1  11   2       94.27       89.25      5.49 o 
   2  11   2        0.07        0.54      1.53 o 
   3  11   2       50.17       49.54      3.12 o 
   4  11   2       18.27       22.15      2.39 o 
  -4  12   2      129.74      120.61      4.98 o 
  -3  12   2       41.04       39.89      4.18 o 
  -2  12   2       58.91       61.78      3.08 o 
  -1  12   2       45.03       47.25      2.76 o 
   0  12   2        4.14       10.24      1.94 o 
   1  12   2        0.01       -1.67      3.64 o 
   2  12   2      129.21      136.78      4.30 o 
   3  12   2      156.72      131.09      4.40 o 
   4  12   2        1.17       -0.44      1.38 o 
  -4  13   2        6.51       13.80      2.11 o 
  -3  13   2        3.29        2.88      1.58 o 
  -2  13   2        4.87        2.54      2.31 o 
  -1  13   2        8.75        6.25      1.88 o 
   0  13   2        0.86        1.34      1.60 o 
   1  13   2        9.81        5.35      1.89 o 
   2  13   2        9.45        9.38      2.05 o 
   3  13   2       16.66       22.50      2.49 o 
   4  13   2       27.72       33.81      3.04 o 
  -4  14   2       34.50       37.42      3.20 o 
  -3  14   2        9.67        5.33      1.93 o 
  -2  14   2       10.67       10.26      2.24 o 
  -1  14   2        0.11        1.46      1.56 o 
   0  14   2        7.74        7.23      4.08 o 
   1  14   2       50.04       48.65      3.67 o 
   2  14   2        5.10        3.70      1.88 o 
   3  14   2        0.52        1.32      1.54 o 
  -3  15   2        6.71        5.56      1.85 o 
  -2  15   2        0.28        0.72      1.51 o 
  -1  15   2        0.03        2.59      1.78 o 
   0  15   2      201.50      205.44      9.58 o 
   1  15   2        9.93       10.97      2.31 o 
   2  15   2        2.97        0.82      1.68 o 
   3  15   2        8.50       10.42      4.16 o 
  -3  16   2       20.95       22.62      3.93 o 
  -2  16   2        1.76       -1.14      1.67 o 
  -1  16   2        9.63        8.99      2.15 o 
   0  16   2       45.73       43.09      3.73 o 
   1  16   2       26.30       29.26      3.15 o 
   2  16   2        4.33        3.48      1.88 o 
  -2  17   2        1.92       -1.89      1.73 o 
  -1  17   2       45.08       41.18      3.78 o 
   0  17   2       14.29       15.30      2.63 o 
   1  17   2       66.23       62.56      4.57 o 
   2  17   2       46.99       47.19      4.14 o 
  -1  18   2        0.06       -2.35      1.56 o 
   0  18   2        8.30        6.61      2.21 o 
   1  18   2       47.72       60.87      4.66 o 
  -6   1   3        1.71        0.99      2.09 o 
  -5   1   3        0.83       -1.19      1.68 o 
  -4   1   3       29.94       34.81      1.42 o 
  -3   1   3       52.42       57.89      2.06 o 
  -2   1   3     1532.27     1598.89     15.81 o 
  -1   1   3      648.58      641.54      7.78 o 
   0   1   3      562.69      553.17      5.87 o 
   1   1   3      244.74      244.29      2.40 o 
   2   1   3       72.99       68.74      1.80 o 
   3   1   3      648.04      690.93      8.68 o 
   4   1   3      169.06      163.44      3.79 o 
   5   1   3        7.81        5.29      1.37 o 
  -6   2   3       60.92       53.57      4.88 o 
  -5   2   3        1.70        1.18      1.40 o 
  -4   2   3        0.50        0.86      0.73 o 
  -2   2   3     2064.56     2136.22     19.03 o 
  -1   2   3     2978.24     2940.03     32.18 o 
   0   2   3     7799.70     7010.26    139.80 o 
   1   2   3      572.72      570.36      5.84 o 
   2   2   3       11.41       16.77      0.74 o 
   3   2   3      220.40      232.46      3.34 o 
   4   2   3        3.95        2.74      1.16 o 
   5   2   3        0.92        1.78      1.15 o 
  -6   3   3        6.96        3.00      2.82 o 
  -5   3   3      103.36      102.70      3.90 o 
  -4   3   3       14.39       14.29      1.15 o 
  -3   3   3      601.70      632.47     11.64 o 
  -2   3   3        3.77        4.77      0.57 o 
  -1   3   3       51.45       57.45      1.86 o 
   0   3   3     1623.15     1512.19     13.38 o 
   1   3   3     1720.46     1706.13     18.04 o 
   2   3   3      388.13      415.85      6.34 o 
   3   3   3       35.07       35.48      1.81 o 
   4   3   3        1.85        0.16      1.20 o 
   5   3   3        4.38        3.70      1.39 o 
  -6   4   3        2.23        0.56      2.23 o 
  -5   4   3       99.22       91.25      3.75 o 
  -4   4   3       36.77       34.74      1.57 o 
  -3   4   3       16.39       18.24      1.06 o 
  -2   4   3       24.70       37.71      1.23 o 
  -1   4   3      848.05      816.38      8.71 o 
   0   4   3      462.19      432.46      4.07 o 
   1   4   3     2075.29     1966.52     22.01 o 
   2   4   3      425.02      420.78      5.56 o 
   3   4   3      205.47      199.11      3.78 o 
   4   4   3      112.95      120.56      3.29 o 
   5   4   3        5.34        5.57      2.47 o 
  -5   5   3        1.08        0.53      1.78 o 
  -4   5   3      195.10      202.99      3.97 o 
  -3   5   3      123.39      139.29      2.52 o 
  -2   5   3        0.41        0.27      0.54 o 
  -1   5   3        0.01        0.34      0.47 o 
   0   5   3       50.16       36.65      1.66 o 
   1   5   3     1255.95     1234.13     11.67 o 
   2   5   3      324.56      320.59      4.59 o 
   3   5   3       10.22       11.63      1.22 o 
   4   5   3        3.38        5.00      1.23 o 
   5   5   3        9.21       11.51      1.96 o 
  -5   6   3        0.06       -1.64      1.64 o 
  -4   6   3        5.39        5.33      1.06 o 
  -3   6   3        0.04        1.11      0.72 o 
  -2   6   3        7.25        7.55      0.82 o 
  -1   6   3        7.14       11.17      1.08 o 
   0   6   3     2434.06     2577.65     25.68 o 
   1   6   3      728.56      744.62      8.29 o 
   2   6   3       91.51       84.90      7.22 o 
   3   6   3       97.88       99.57      2.68 o 
   4   6   3      103.04      104.82      3.86 o 
   5   6   3       18.82       21.52      3.22 o 
  -5   7   3        0.18       -0.80      1.71 o 
  -4   7   3        0.24       -0.23      0.91 o 
  -3   7   3       17.05       14.59      1.24 o 
  -2   7   3      195.46      233.01      4.31 o 
  -1   7   3      802.10      868.85      9.80 o 
   0   7   3      428.29      464.22      5.21 o 
   1   7   3      142.09      161.54      4.38 o 
   2   7   3       42.00       40.29      2.20 o 
   3   7   3      104.68      103.77      2.84 o 
   4   7   3       29.72       28.10      2.49 o 
   5   7   3       82.90       83.47      5.21 o 
  -5   8   3        0.59       -1.87      2.75 o 
  -4   8   3        0.34       -0.52      0.95 o 
  -3   8   3        1.03        0.57      0.79 o 
  -2   8   3       78.46       75.77      2.16 o 
  -1   8   3      204.64      214.79      3.63 o 
   0   8   3       50.60       53.70      2.14 o 
   2   8   3       18.01       18.41      2.82 o 
   3   8   3        1.68        1.25      1.16 o 
   4   8   3       13.25       12.52      2.05 o 
   5   8   3        0.20       -1.73      1.84 o 
  -5   9   3        5.36        6.52      2.35 o 
  -4   9   3        1.61        2.17      1.76 o 
  -3   9   3       17.31       20.15      1.81 o 
  -2   9   3       57.66       59.55      2.12 o 
  -1   9   3      240.66      261.16      4.26 o 
   0   9   3        9.73       12.26      2.50 o 
   1   9   3        7.53        8.70      1.71 o 
   2   9   3        2.18        0.09      0.60 o 
   3   9   3      234.01      233.02      7.11 o 
   4   9   3      251.87      262.77      6.29 o 
   5   9   3        0.03        1.00      1.41 o 
  -5  10   3       28.29       24.33      3.49 o 
  -4  10   3       28.04       31.45      2.15 o 
  -3  10   3        0.59        1.19      1.86 o 
  -2  10   3       59.30       59.56      2.23 o 
  -1  10   3       58.30       62.93      2.24 o 
   0  10   3       20.13       20.27      2.15 o 
   1  10   3      147.86      160.18      4.50 o 
   2  10   3      211.03      219.51      5.22 o 
   3  10   3       29.69       32.23      2.53 o 
   4  10   3        0.53       -0.98      1.34 o 
  -4  11   3       90.21       95.09      4.05 o 
  -3  11   3       42.11       49.50      3.93 o 
  -2  11   3       89.10       93.23      2.80 o 
  -1  11   3       97.22       95.40      3.31 o 
   0  11   3      145.20      139.39      6.61 o 
   1  11   3      310.49      313.28      6.94 o 
   2  11   3      226.37      227.97      5.46 o 
   3  11   3        3.14        3.71      1.51 o 
   4  11   3       12.34       17.74      3.45 o 
  -4  12   3       52.82       55.79      3.61 o 
  -3  12   3       23.12       25.61      2.33 o 
  -2  12   3       10.95       12.88      3.32 o 
  -1  12   3        7.24        8.03      1.64 o 
   0  12   3       59.94       63.43      4.16 o 
   1  12   3       46.53       52.03      2.59 o 
   2  12   3      284.37      279.71      7.35 o 
   3  12   3        3.17        2.46      1.48 o 
   4  12   3        0.26        1.46      1.40 o 
  -4  13   3       41.71       41.43      3.25 o 
  -3  13   3        4.86        4.71      1.83 o 
  -2  13   3      127.81      139.76      4.33 o 
  -1  13   3      319.49      321.31      6.46 o 
   0  13   3       10.84       10.18      2.15 o 
   1  13   3      133.59      120.97      4.73 o 
   2  13   3      236.57      208.35      6.46 o 
   3  13   3        0.11       -1.43      1.31 o 
   4  13   3        1.38        1.08      1.61 o 
  -4  14   3        1.08        5.05      2.00 o 
  -3  14   3        9.41        8.55      1.91 o 
  -2  14   3        0.03        1.25      1.46 o 
  -1  14   3       40.52       50.12      3.62 o 
   0  14   3       10.88       14.34      3.94 o 
   1  14   3      137.41      137.07      6.09 o 
   2  14   3      128.58      125.38      8.61 o 
   3  14   3        1.14        1.07      1.71 o 
  -3  15   3        9.10        6.29      1.88 o 
  -2  15   3        1.19        5.45      2.01 o 
  -1  15   3      190.46      209.60      8.17 o 
   0  15   3       32.14       29.48      3.10 o 
   1  15   3        0.41       -2.19      1.46 o 
   2  15   3        1.33        0.81      1.63 o 
   3  15   3       37.02       32.52      3.46 o 
  -3  16   3       11.62       17.18      2.35 o 
  -2  16   3        3.07        4.98      1.74 o 
  -1  16   3       30.62       31.55      3.36 o 
   0  16   3        2.65        1.04      1.93 o 
   1  16   3        0.68        0.52      2.52 o 
   2  16   3       25.24       24.15      5.05 o 
  -2  17   3       15.73       11.92      2.49 o 
  -1  17   3       13.24       12.48      2.47 o 
   0  17   3        0.94       -0.27      1.71 o 
   1  17   3        2.10        1.95      1.86 o 
   2  17   3        4.47        5.84      2.15 o 
  -1  18   3        0.18        1.56      1.94 o 
   0  18   3       15.26       21.58      2.99 o 
  -6   0   4       78.23       88.51      8.46 o 
  -5   0   4      105.88      105.89      7.28 o 
  -4   0   4        2.51        4.65      2.00 o 
  -3   0   4       47.59       54.83      2.09 o 
  -2   0   4     1102.55     1127.26     15.94 o 
  -1   0   4     5480.40     5347.58    104.25 o 
   0   0   4      318.84      303.86      5.22 o 
   1   0   4      305.77      286.38      5.30 o 
   2   0   4     1209.36     1243.70     18.87 o 
   3   0   4       67.77       71.35      3.56 o 
   4   0   4        8.72       11.12      2.05 o 
   5   0   4       13.55       13.04      2.53 o 
  -6   1   4        1.50        0.56      1.94 o 
  -5   1   4       16.35       15.39      2.51 o 
  -4   1   4       85.64       89.67      3.79 o 
  -3   1   4       53.73       54.08      2.20 o 
  -2   1   4       79.18       96.66      1.53 o 
  -1   1   4      133.92      120.96      3.96 o 
   0   1   4      108.69      100.89      2.07 o 
   1   1   4     2583.65     2614.62     25.54 o 
   2   1   4      689.92      739.16     14.16 o 
   3   1   4        0.77        1.71      0.91 o 
   4   1   4       16.23       16.95      1.65 o 
   5   1   4        0.48        1.23      1.22 o 
  -6   2   4       32.14       28.14      3.72 o 
  -5   2   4       14.66       14.15      2.63 o 
  -4   2   4       43.08       41.23      2.73 o 
  -3   2   4       11.09       10.32      0.78 o 
  -2   2   4     1020.38     1012.44     10.41 o 
  -1   2   4     1332.42     1366.67     15.41 o 
   0   2   4        3.40        3.43      0.79 o 
   1   2   4       64.56       66.03      1.43 o 
   2   2   4      142.20      158.23      2.41 o 
   3   2   4        0.45        0.17      0.86 o 
   4   2   4       73.88       71.18      2.68 o 
   5   2   4        5.39        6.69      1.68 o 
  -6   3   4        1.88        2.09      2.18 o 
  -5   3   4        1.36        2.89      1.82 o 
  -4   3   4      141.50      139.12      4.22 o 
  -3   3   4      432.82      417.40      4.88 o 
  -2   3   4      105.99      122.57      1.93 o 
  -1   3   4      309.30      287.31      6.82 o 
   0   3   4        9.22        5.81      0.71 o 
   1   3   4      121.46      131.47      2.29 o 
   2   3   4      509.63      539.37      5.19 o 
   3   3   4       87.86       83.68      2.42 o 
   4   3   4       30.94       29.22      1.95 o 
   5   3   4        0.76        0.41      1.40 o 
  -5   4   4        0.12       -0.32      1.71 o 
  -4   4   4      166.92      174.03      4.28 o 
  -3   4   4      166.51      183.19      2.86 o 
  -2   4   4       85.89       78.74      1.65 o 
  -1   4   4      448.41      474.62      5.00 o 
   0   4   4        2.83        2.97      0.67 o 
   1   4   4        3.62        4.22      0.68 o 
   2   4   4      749.14      729.21      7.22 o 
   3   4   4       36.13       33.12      1.78 o 
   4   4   4      233.42      238.83      4.76 o 
   5   4   4       10.07       11.10      2.00 o 
  -5   5   4        3.06        2.15      1.86 o 
  -4   5   4        0.70       -0.06      1.12 o 
  -3   5   4       43.57       41.82      1.89 o 
  -2   5   4       61.30       57.56      1.63 o 
  -1   5   4       28.25       31.34      1.24 o 
   0   5   4      184.67       89.85      3.71 o 
   1   5   4      788.51      765.66      8.63 o 
   2   5   4       62.60       67.04      1.49 o 
   3   5   4       77.86       80.83      4.29 o 
   4   5   4        1.16        0.71      1.23 o 
   5   5   4        2.00        1.31      1.47 o 
  -5   6   4        7.65       12.04      3.12 o 
  -4   6   4       15.62       13.12      1.74 o 
  -3   6   4       60.08       49.31      1.72 o 
  -2   6   4        8.45        7.78      0.95 o 
  -1   6   4      195.95      214.26      3.95 o 
   0   6   4        0.57        1.15      0.58 o 
   1   6   4      178.97      207.26      3.01 o 
   2   6   4        7.26        6.46      0.75 o 
   3   6   4      160.53      156.93      3.89 o 
   4   6   4       43.75       43.38      2.91 o 
   5   6   4       16.13       16.59      2.24 o 
  -5   7   4        9.13        9.09      4.31 o 
  -4   7   4        0.08       -0.47      1.11 o 
  -3   7   4        3.72        4.89      0.91 o 
  -2   7   4       10.39        7.97      0.95 o 
  -1   7   4      488.45      515.90      5.87 o 
   0   7   4      327.05      371.72      4.46 o 
   1   7   4       62.58       63.32      1.37 o 
   2   7   4       48.50       47.91      2.95 o 
   3   7   4      162.22      153.86      4.37 o 
   4   7   4       33.30       33.94      2.67 o 
   5   7   4        5.21        5.93      2.17 o 
  -5   8   4       42.45       50.82      6.68 o 
  -4   8   4       31.55       32.96      2.48 o 
  -3   8   4        1.04        1.29      0.84 o 
  -2   8   4        0.67        1.50      0.77 o 
  -1   8   4      102.22      109.35      2.27 o 
   0   8   4     1106.51     1165.32     11.42 o 
   1   8   4        0.17        0.53      0.84 o 
   3   8   4        7.11       10.35      1.70 o 
   4   8   4        0.19       -1.07      1.51 o 
   5   8   4        2.45        3.22      1.70 o 
  -5   9   4       29.86       25.18      3.51 o 
  -4   9   4       24.41       21.40      2.24 o 
  -3   9   4        1.20        1.33      1.01 o 
  -2   9   4        7.95        7.29      1.02 o 
  -1   9   4      144.04      139.52      2.72 o 
   0   9   4      273.27      298.53      5.21 o 
   1   9   4      204.48      210.32      5.05 o 
   2   9   4       11.38       12.01      1.69 o 
   3   9   4      274.23      287.51      7.00 o 
   4   9   4       36.70       37.78      2.86 o 
  -5  10   4       20.25       14.67      3.10 o 
  -4  10   4       12.52       11.01      1.89 o 
  -3  10   4       23.44       28.39      2.26 o 
  -2  10   4       35.55       35.07      1.74 o 
  -1  10   4        7.95        4.92      1.41 o 
   0  10   4       17.72       18.25      1.43 o 
   1  10   4       98.30       88.98      3.39 o 
   2  10   4       25.85       26.40      2.63 o 
   3  10   4        1.07        0.25      1.60 o 
   4  10   4        6.78        7.71      1.81 o 
  -4  11   4        2.31        0.74      1.53 o 
  -3  11   4       12.36       12.50      1.52 o 
  -2  11   4      409.42      424.60      5.83 o 
  -1  11   4      130.84      131.51      2.87 o 
   0  11   4      176.67      179.02      4.23 o 
   1  11   4      109.47      102.17      3.19 o 
   2  11   4       21.64       23.60      2.57 o 
   3  11   4       23.52       24.73      4.74 o 
   4  11   4        0.05       -1.31      1.30 o 
  -4  12   4        0.00        0.03      1.53 o 
  -3  12   4      112.47      114.59      3.49 o 
  -2  12   4        0.13        1.40      1.00 o 
  -1  12   4        6.04        6.50      1.15 o 
   0  12   4       37.81       39.49      2.50 o 
   1  12   4        0.95        2.21      1.13 o 
   2  12   4        2.15        0.91      1.46 o 
   3  12   4        0.00       -0.49      1.26 o 
   4  12   4        1.11        5.20      1.79 o 
  -4  13   4        2.20        4.62      1.81 o 
  -3  13   4        1.24       -1.90      2.19 o 
  -2  13   4      127.69      124.85      3.58 o 
  -1  13   4        6.55       10.39      1.50 o 
   0  13   4        5.49        4.57      1.55 o 
   1  13   4        0.13        2.38      1.58 o 
   2  13   4        6.73        4.97      1.79 o 
   3  13   4       23.37       18.39      3.79 o 
  -3  14   4        1.97        0.23      1.29 o 
  -2  14   4        0.54        1.56      1.20 o 
  -1  14   4        1.76        1.05      2.28 o 
   0  14   4        0.57        1.49      1.27 o 
   1  14   4       15.03       13.25      2.75 o 
   2  14   4        3.97        2.38      1.79 o 
   3  14   4        0.23        3.63      1.84 o 
  -3  15   4        1.48        0.46      1.72 o 
  -2  15   4      156.53      180.27      5.32 o 
  -1  15   4       41.04       36.30      2.71 o 
   0  15   4       23.09       26.91      3.12 o 
   1  15   4        0.12       -1.79      1.52 o 
   2  15   4        3.50       -0.07      1.58 o 
   3  15   4       12.76       16.70      2.78 o 
  -2  16   4        1.92        3.20      1.46 o 
  -1  16   4        2.72        3.19      2.64 o 
   0  16   4        4.65        4.70      1.51 o 
   1  16   4        5.98        4.68      1.94 o 
   2  16   4        0.61        0.89      1.67 o 
  -2  17   4        6.69        6.63      2.75 o 
  -1  17   4       40.36       40.35      3.05 o 
   0  17   4        9.67        7.59      2.24 o 
   1  17   4       46.90       42.92      3.89 o 
   0  18   4        4.14        4.07      2.14 o 
  -6   1   5        3.02        2.65      2.15 o 
  -5   1   5        3.05        1.89      1.42 o 
  -4   1   5       41.81       39.84      3.23 o 
  -3   1   5      142.93      170.64      2.55 o 
  -2   1   5      577.03      661.21     11.29 o 
  -1   1   5     1496.80     1487.52     19.20 o 
   0   1   5      436.68      408.97      6.56 o 
   1   1   5        7.89        5.89      1.00 o 
   2   1   5       45.40       38.20      1.16 o 
   3   1   5       50.60       58.50      2.24 o 
   4   1   5      107.42      110.72      4.01 o 
   5   1   5       39.46       42.65      3.08 o 
  -6   2   5        5.94        7.28      2.42 o 
  -5   2   5       17.54       15.52      2.78 o 
  -4   2   5       35.65       35.84      2.35 o 
  -3   2   5      228.58      250.52      3.24 o 
  -2   2   5     2013.81     1914.94     22.29 o 
  -1   2   5      172.88      163.83      2.36 o 
   0   2   5      281.21      244.89      3.87 o 
   1   2   5        8.26       12.02      0.72 o 
   2   2   5       59.89       62.05      1.59 o 
   3   2   5        0.03        1.17      0.89 o 
   4   2   5      110.84      106.43      3.21 o 
   5   2   5        1.82        1.45      1.56 o 
  -5   3   5        0.03       -1.62      1.56 o 
  -4   3   5      272.21      268.61      6.87 o 
  -3   3   5       12.67       14.05      0.88 o 
  -2   3   5        2.00        1.72      0.66 o 
  -1   3   5      120.05      118.95      2.03 o 
   0   3   5       11.22       16.58      1.08 o 
   1   3   5       59.83       65.73      1.70 o 
   2   3   5      288.49      272.15      3.53 o 
   3   3   5        3.08        3.41      1.05 o 
   4   3   5        2.23        2.83      1.38 o 
   5   3   5        0.51        0.77      1.40 o 
  -5   4   5        5.28        3.23      1.88 o 
  -4   4   5       96.91       94.04      3.34 o 
  -3   4   5      279.24      266.71      3.63 o 
  -2   4   5      246.83      249.62      3.24 o 
  -1   4   5      419.23      397.64      4.92 o 
   0   4   5      562.84      619.14      6.95 o 
   1   4   5      177.63      156.71      2.75 o 
   2   4   5      828.54      780.77      8.06 o 
   3   4   5       31.64       30.02      1.76 o 
   4   4   5        2.10        1.59      1.53 o 
   5   4   5       41.09       44.91      3.49 o 
  -5   5   5      156.95      154.33      6.26 o 
  -4   5   5       83.23       82.89      3.17 o 
  -3   5   5      100.83      107.39      2.22 o 
  -2   5   5       54.31       63.79      1.58 o 
  -1   5   5      166.73      184.36      2.99 o 
   0   5   5     1196.84     1285.86     12.10 o 
   1   5   5     1803.25     1840.12     18.91 o 
   2   5   5      923.30      893.30     10.05 o 
   3   5   5       52.23       56.58      2.99 o 
   4   5   5        0.31       -1.10      1.18 o 
   5   5   5        0.81       -0.42      1.40 o 
  -5   6   5        2.03        0.24      1.96 o 
  -4   6   5       57.88       53.92      3.88 o 
  -3   6   5      194.98      189.65      5.67 o 
  -2   6   5       24.23       23.26      2.67 o 
  -1   6   5      729.54      808.99     10.81 o 
   0   6   5        3.41        4.78      0.67 o 
   1   6   5       19.65       27.55      1.74 o 
   2   6   5       76.49       80.60      5.38 o 
   3   6   5     1099.73     1097.58     15.47 o 
   4   6   5        8.19        6.80      1.66 o 
   5   6   5        2.88        6.12      1.77 o 
  -5   7   5        0.20       -0.06      1.89 o 
  -4   7   5       28.57       24.67      3.02 o 
  -3   7   5      114.68      111.96      2.47 o 
  -2   7   5       13.58        9.11      1.07 o 
  -1   7   5      422.31      440.07      5.22 o 
   0   7   5       22.34       22.14      1.10 o 
   1   7   5      281.19      284.81      5.26 o 
   2   7   5        0.65        1.34      0.56 o 
   3   7   5      499.65      494.12      8.99 o 
   4   7   5        0.26        0.25      1.46 o 
   5   7   5        2.69        2.79      1.66 o 
  -5   8   5        4.12        7.02      2.36 o 
  -4   8   5        0.06        1.40      1.32 o 
  -3   8   5        1.60        0.16      0.87 o 
  -2   8   5       65.78       68.26      2.22 o 
  -1   8   5      198.40      221.50      3.43 o 
   0   8   5       84.30       86.56      1.98 o 
   1   8   5       30.96       33.41      1.86 o 
   2   8   5       16.66       15.59      2.10 o 
   3   8   5      100.50      101.30      4.34 o 
   4   8   5        2.01        3.91      2.05 o 
  -5   9   5        0.88        0.19      2.25 o 
  -4   9   5       25.69       27.67      2.45 o 
  -3   9   5      350.02      355.75      5.10 o 
  -2   9   5        0.09       -0.54      0.83 o 
  -1   9   5        3.99        3.53      0.88 o 
   0   9   5      370.23      375.33      5.96 o 
   1   9   5        3.91        7.43      1.24 o 
   2   9   5      436.98      423.53     12.10 o 
   3   9   5       10.05        7.82      1.58 o 
   4   9   5       57.69       51.71      2.87 o 
  -5  10   5        0.19       -0.65      2.45 o 
  -4  10   5       50.34       56.18      3.35 o 
  -3  10   5      345.78      374.11      6.34 o 
  -2  10   5       10.06       10.03      1.23 o 
  -1  10   5       66.30       69.95      2.14 o 
   0  10   5       22.18       21.03      1.53 o 
   1  10   5        2.74        2.15      1.17 o 
   2  10   5      124.81      119.48      4.57 o 
   3  10   5      123.62      121.96      4.21 o 
   4  10   5        0.65       -0.43      1.23 o 
  -4  11   5       64.92       66.18      3.58 o 
  -3  11   5        2.74        3.98      1.22 o 
  -2  11   5      171.39      171.86      4.76 o 
  -1  11   5       86.04       81.00      2.34 o 
   0  11   5       11.25       11.84      1.37 o 
   1  11   5       26.07       29.25      2.11 o 
   2  11   5       79.07       82.86      4.23 o 
   3  11   5       48.71       38.34      3.31 o 
   4  11   5       12.43       18.54      2.30 o 
  -4  12   5       45.43       46.59      3.30 o 
  -3  12   5        0.02       -0.19      1.15 o 
  -2  12   5        0.07       -0.11      0.92 o 
  -1  12   5        9.35       10.61      1.25 o 
   0  12   5      128.76      127.88      3.71 o 
   1  12   5       73.17       71.99      2.88 o 
   2  12   5        0.49       -1.26      1.26 o 
   3  12   5        1.24        2.60      1.68 o 
   4  12   5        1.99        4.28      1.72 o 
  -4  13   5       13.67       10.68      2.13 o 
  -3  13   5       16.53       16.80      2.24 o 
  -2  13   5       31.99       39.21      2.10 o 
  -1  13   5       78.58       80.06      2.54 o 
   0  13   5       37.00       40.21      2.57 o 
   1  13   5       33.54       27.22      2.83 o 
   2  13   5        1.29        2.67      1.93 o 
   3  13   5        0.28        0.50      1.56 o 
  -3  14   5        0.61       -0.29      1.48 o 
  -2  14   5        4.51        4.13      1.40 o 
  -1  14   5        5.86        4.96      1.54 o 
   0  14   5        0.30       -0.24      1.15 o 
   1  14   5       80.03       72.42      4.23 o 
   2  14   5       11.43       12.27      2.36 o 
   3  14   5       25.30       22.09      2.98 o 
  -3  15   5        4.13        1.29      1.72 o 
  -2  15   5      100.24      102.65      6.26 o 
  -1  15   5        0.54        0.03      1.26 o 
   0  15   5        3.40        3.34      1.42 o 
   1  15   5        2.97        3.75      1.84 o 
   2  15   5        4.43        2.23      1.89 o 
  -2  16   5        2.53        4.41      1.68 o 
  -1  16   5        5.18        8.22      1.77 o 
   0  16   5        2.48        4.14      1.54 o 
   1  16   5        4.46        3.39      3.27 o 
   2  16   5        4.66        0.63      1.84 o 
  -1  17   5       49.86       48.40      3.28 o 
   0  17   5        3.18        4.94      3.79 o 
   1  17   5        0.25       -0.22      1.78 o 
  -5   0   6        0.56       -1.32      1.46 o 
  -4   0   6        1.01       -2.08      1.93 o 
  -3   0   6       54.17       51.09      3.86 o 
  -2   0   6        8.25        6.39      1.93 o 
  -1   0   6       16.35        6.09      1.49 o 
   0   0   6      458.45      456.55      7.84 o 
   1   0   6       46.15       54.61      2.30 o 
   2   0   6       21.47       17.74      1.39 o 
   3   0   6        7.57        8.75      1.73 o 
   4   0   6       30.16       26.92      2.83 o 
   5   0   6       11.06       10.84      3.27 o 
  -5   1   6       12.67        9.84      1.80 o 
  -4   1   6       54.26       50.74      2.69 o 
  -3   1   6        3.19        4.38      1.47 o 
  -2   1   6       14.77       16.24      1.78 o 
  -1   1   6        2.07        2.90      0.75 o 
   0   1   6      283.55      275.53      3.79 o 
   1   1   6      712.03      757.60      8.65 o 
   2   1   6       23.83       30.05      1.18 o 
   3   1   6       12.31       11.52      1.41 o 
   4   1   6        3.87        6.68      1.34 o 
   5   1   6        2.21        3.86      1.79 o 
  -5   2   6        1.49        1.41      1.67 o 
  -4   2   6       21.11       17.62      1.94 o 
  -3   2   6       88.02       80.74      3.55 o 
  -2   2   6      912.67      893.71     11.23 o 
  -1   2   6       21.92       19.02      0.92 o 
   0   2   6       62.65       66.86      1.73 o 
   1   2   6        0.65        0.19      0.57 o 
   2   2   6        4.85        4.09      1.01 o 
   3   2   6       76.86       78.37      2.55 o 
   4   2   6        2.14        2.41      1.30 o 
   5   2   6       16.58       15.61      3.61 o 
  -5   3   6        2.10        0.06      1.67 o 
  -4   3   6       53.23       47.39      3.12 o 
  -3   3   6       14.85       18.89      1.27 o 
  -2   3   6       32.08       48.22      1.21 o 
  -1   3   6      363.09      375.16      4.69 o 
   0   3   6       95.93      104.29      2.17 o 
   1   3   6      164.36      176.79      2.80 o 
   2   3   6       27.24       29.85      1.46 o 
   3   3   6       81.97       77.55      2.77 o 
   4   3   6       42.47       42.66      5.71 o 
   5   3   6       22.20       22.45      2.84 o 
  -5   4   6        0.03       -0.86      1.78 o 
  -4   4   6       37.33       38.66      2.60 o 
  -3   4   6        3.17        2.88      0.90 o 
  -2   4   6      861.19      873.83      8.70 o 
  -1   4   6      540.63      550.31      6.51 o 
   0   4   6      525.85      575.86      7.80 o 
   1   4   6       21.04       26.54      1.76 o 
   2   4   6        0.07        0.10      0.66 o 
   3   4   6      170.46      156.17      4.31 o 
   4   4   6       74.09       73.80      3.32 o 
   5   4   6        0.05        0.94      1.53 o 
  -5   5   6       25.34       23.05      3.27 o 
  -4   5   6        1.79       -0.03      1.26 o 
  -3   5   6       42.78       46.73      2.34 o 
  -2   5   6       14.31       18.01      1.23 o 
  -1   5   6      176.04      168.70      3.15 o 
   0   5   6        3.31        3.60      0.66 o 
   1   5   6      108.01      116.09      2.73 o 
   2   5   6        9.10        6.96      1.04 o 
   3   5   6        8.76        6.31      1.63 o 
   4   5   6       10.13       11.70      2.06 o 
   5   5   6       15.85       21.22      2.47 o 
  -5   6   6        1.27        0.06      2.23 o 
  -4   6   6        8.51        9.42      1.69 o 
  -3   6   6        4.59        4.59      1.11 o 
  -2   6   6       23.06       20.82      1.26 o 
  -1   6   6      436.40      448.48      5.24 o 
   0   6   6       22.25       28.84      1.19 o 
   1   6   6      258.52      255.29      4.11 o 
   2   6   6       16.07       15.83      1.35 o 
   3   6   6      289.05      296.18      6.38 o 
   4   6   6        7.24        7.80      1.98 o 
   5   6   6        6.49        9.51      2.21 o 
  -5   7   6        4.97        3.41      2.17 o 
  -4   7   6        4.52        2.24      3.79 o 
  -3   7   6       67.47       69.04      2.48 o 
  -2   7   6      116.49      109.18      2.59 o 
  -1   7   6      119.46      112.11      2.30 o 
   0   7   6      225.56      251.03      3.50 o 
   1   7   6        8.95       10.15      1.13 o 
   2   7   6      385.62      366.36     13.82 o 
   3   7   6      598.93      618.38     10.34 o 
   4   7   6        8.69       11.16      2.02 o 
  -5   8   6        3.67        0.97      2.21 o 
  -4   8   6       56.83       52.28      4.14 o 
  -3   8   6      136.50      123.22      3.24 o 
  -2   8   6       18.60       21.92      1.39 o 
  -1   8   6       14.96       15.26      1.16 o 
   0   8   6        0.92        1.01      0.71 o 
   1   8   6       94.31       95.38      2.84 o 
   2   8   6      889.64      846.08     14.91 o 
   3   8   6      128.69      120.26      4.19 o 
   4   8   6        9.50        8.76      1.84 o 
  -5   9   6       18.69       21.02      3.31 o 
  -4   9   6       39.46       42.15      4.08 o 
  -3   9   6      144.99      157.74      3.70 o 
  -2   9   6       57.73       53.90      2.14 o 
  -1   9   6       19.12       22.64      1.38 o 
   0   9   6        0.01       -1.07      0.71 o 
   1   9   6      134.24      124.16      4.38 o 
   2   9   6      542.12      541.16     11.02 o 
   3   9   6       37.80       34.68      2.63 o 
   4   9   6        5.12        5.82      1.86 o 
  -4  10   6       41.08       36.46      3.85 o 
  -3  10   6        2.71        2.24      1.14 o 
  -2  10   6        3.72        4.65      1.27 o 
  -1  10   6        2.13        1.26      0.93 o 
   0  10   6        0.52        1.08      0.95 o 
   1  10   6       29.44       35.44      1.95 o 
   2  10   6       40.14       38.74      3.20 o 
   3  10   6       31.62       22.82      3.12 o 
   4  10   6        5.72        7.96      1.84 o 
  -4  11   6       54.73       61.23      4.80 o 
  -3  11   6       68.58       71.09      5.42 o 
  -2  11   6      148.75      156.86      3.30 o 
  -1  11   6       16.07       15.68      1.39 o 
   0  11   6        6.41        7.51      1.26 o 
   1  11   6        1.47        2.62      1.04 o 
   2  11   6       48.78       50.48      3.62 o 
   3  11   6        0.63        1.01      1.46 o 
   4  11   6       52.32       55.76      3.65 o 
  -4  12   6       11.50        9.40      2.92 o 
  -3  12   6        5.40        6.61      1.73 o 
  -2  12   6       13.35       14.78      1.44 o 
  -1  12   6       39.50       44.60      2.29 o 
   0  12   6       60.12       51.93      2.47 o 
   1  12   6       14.87       14.86      2.31 o 
   2  12   6        0.68        1.49      1.53 o 
   3  12   6        2.40        0.90      1.52 o 
  -4  13   6        0.04       -3.05      2.90 o 
  -3  13   6       22.93       20.03      2.36 o 
  -2  13   6       17.70       20.58      1.62 o 
  -1  13   6       26.88       26.84      1.94 o 
   0  13   6       26.53       22.11      1.76 o 
   1  13   6        3.83        6.43      2.45 o 
   2  13   6        0.03       -1.96      1.31 o 
   3  13   6       11.12        6.22      1.99 o 
  -3  14   6        0.57        2.90      1.68 o 
  -2  14   6        0.11        1.17      1.11 o 
  -1  14   6       17.85       15.53      1.63 o 
   0  14   6        0.06       -1.69      1.17 o 
   1  14   6        0.31       -1.09      1.52 o 
   2  14   6        7.74       12.00      2.36 o 
   3  14   6        0.48       -0.83      1.56 o 
  -3  15   6       13.28       16.15      2.47 o 
  -2  15   6       11.93       17.05      2.13 o 
  -1  15   6       73.04       75.80      3.48 o 
   0  15   6        5.31        3.90      1.74 o 
   1  15   6        0.19        0.77      1.67 o 
   2  15   6        9.82        5.29      2.05 o 
  -2  16   6        2.73        3.96      1.63 o 
  -1  16   6        0.62       -1.29      1.37 o 
   0  16   6        5.07        8.85      3.49 o 
   1  16   6        7.63        7.97      3.56 o 
  -1  17   6        0.81        0.95      1.51 o 
   0  17   6        4.13        7.17      2.26 o 
  -5   1   7        5.76        7.50      1.65 o 
  -4   1   7        9.53        4.90      1.73 o 
  -3   1   7       21.13       19.62      2.26 o 
  -2   1   7       55.16       70.67      3.20 o 
  -1   1   7       35.85       44.82      2.06 o 
   0   1   7      112.36      104.04      2.21 o 
   1   1   7      123.12      129.38      2.67 o 
   2   1   7       41.68       43.89      1.80 o 
   3   1   7        0.88        1.00      0.79 o 
   4   1   7        6.98        4.11      1.63 o 
   5   1   7        2.12        1.34      1.67 o 
  -5   2   7        5.93        7.26      2.52 o 
  -4   2   7       44.91       41.69      2.62 o 
  -3   2   7       94.49       98.21      3.94 o 
  -2   2   7      150.96      144.17      3.53 o 
  -1   2   7      142.76      148.85      3.79 o 
   0   2   7      537.42      564.37      6.80 o 
   1   2   7        1.02        0.68      0.72 o 
   2   2   7      183.41      188.41      3.49 o 
   3   2   7       17.84       18.79      1.52 o 
   4   2   7       32.01       28.93      2.47 o 
   5   2   7       21.62       12.18      3.71 o 
  -5   3   7       32.69       26.31      3.20 o 
  -4   3   7       11.50       10.15      2.85 o 
  -3   3   7       18.38       19.75      3.19 o 
  -2   3   7        0.82        0.06      0.72 o 
  -1   3   7       13.41       20.23      1.59 o 
   0   3   7      599.19      597.27      7.19 o 
   1   3   7      449.43      460.25      6.07 o 
   2   3   7       41.10       37.94      2.01 o 
   3   3   7        0.79        0.66      0.84 o 
   4   3   7        6.67       10.82      1.97 o 
   5   3   7       19.39       22.02      2.98 o 
  -5   4   7       26.00       30.06      3.42 o 
  -4   4   7        7.49        8.44      1.62 o 
  -3   4   7      110.85      104.09      3.54 o 
  -2   4   7      147.41      139.12      2.43 o 
  -1   4   7      238.77      243.45      3.65 o 
   0   4   7       91.79       85.65      2.22 o 
   1   4   7      310.84      323.00      4.78 o 
   2   4   7      196.72      197.41      8.15 o 
   3   4   7       13.78       12.68      1.73 o 
   4   4   7       30.92       30.02      2.62 o 
   5   4   7        1.13        0.56      1.59 o 
  -5   5   7        1.67       -0.94      1.84 o 
  -4   5   7       78.35       78.82      3.31 o 
  -3   5   7      201.22      189.70      4.79 o 
  -2   5   7        0.11        1.04      0.55 o 
  -1   5   7       38.25       33.58      1.70 o 
   0   5   7        8.23       10.01      0.90 o 
   1   5   7      188.53      187.29      3.67 o 
   2   5   7       16.04       15.95      1.71 o 
   3   5   7       50.78       45.23      2.96 o 
   4   5   7        0.79        1.13      1.35 o 
  -5   6   7       13.52       12.41      2.77 o 
  -4   6   7       28.96       25.81      3.33 o 
  -3   6   7      376.33      368.56      7.15 o 
  -2   6   7       11.54       13.94      1.20 o 
  -1   6   7      306.84      330.38      4.31 o 
   0   6   7       91.00      102.93      2.25 o 
   1   6   7       91.88       89.49      2.42 o 
   2   6   7     1329.58     1253.75     16.60 o 
   3   6   7        5.06        6.29      1.71 o 
   4   6   7        1.29        2.36      1.48 o 
  -5   7   7        4.12        1.33      2.24 o 
  -4   7   7        3.14        1.40      1.88 o 
  -3   7   7      263.86      276.17      4.96 o 
  -2   7   7      384.85      392.34      5.10 o 
  -1   7   7      459.45      477.19      5.77 o 
   0   7   7       18.08       18.81      1.20 o 
   1   7   7      203.71      200.45      3.77 o 
   2   7   7      333.29      327.43      6.40 o 
   3   7   7       56.18       45.69      3.56 o 
   4   7   7      112.16      105.65      4.18 o 
  -5   8   7        1.33        0.33      2.14 o 
  -4   8   7        5.21        1.90      2.05 o 
  -3   8   7        0.87        0.47      1.09 o 
  -2   8   7        9.09       10.64      1.15 o 
  -1   8   7        1.93        1.38      0.86 o 
   0   8   7        9.93       10.53      1.24 o 
   1   8   7       48.48       50.46      2.12 o 
   2   8   7       26.24       26.76      2.37 o 
   3   8   7       97.10       84.53      4.10 o 
   4   8   7        0.32       -0.28      1.31 o 
  -4   9   7       47.70       50.27      4.25 o 
  -3   9   7        6.25        5.98      1.32 o 
  -2   9   7      722.71      750.67      8.54 o 
  -1   9   7       52.70       56.39      2.01 o 
   0   9   7        2.48        2.68      1.03 o 
   1   9   7       11.23       14.15      1.43 o 
   2   9   7        6.15        7.00      1.78 o 
   3   9   7      100.91      104.77      4.67 o 
   4   9   7       28.15       23.98      3.71 o 
  -4  10   7        9.89        8.17      2.49 o 
  -3  10   7        2.47        4.46      1.63 o 
  -2  10   7        0.20        0.76      0.93 o 
  -1  10   7       30.53       30.97      2.00 o 
   0  10   7      101.02      109.77      3.54 o 
   1  10   7       22.65       28.03      1.84 o 
   2  10   7        0.02        1.32      1.46 o 
   3  10   7        0.44       -0.52      1.37 o 
   4  10   7       12.86       10.87      2.35 o 
  -4  11   7        0.15       -1.75      1.98 o 
  -3  11   7       75.41       74.91      2.97 o 
  -2  11   7       49.62       46.56      3.21 o 
  -1  11   7        0.10       -0.27      0.98 o 
   0  11   7       11.33       10.43      1.38 o 
   1  11   7       43.02       46.30      6.26 o 
   2  11   7        0.00        0.52      1.47 o 
   3  11   7        0.64        1.50      1.46 o 
  -4  12   7       26.18       27.49      3.61 o 
  -3  12   7        0.38       -1.98      1.32 o 
  -2  12   7        2.05        1.52      1.05 o 
  -1  12   7        8.95        7.89      1.33 o 
   0  12   7        1.24        0.17      1.05 o 
   1  12   7      159.05      147.95      4.40 o 
   2  12   7        5.03        4.69      2.00 o 
   3  12   7        4.46        2.17      3.12 o 
  -3  13   7        0.00        2.40      1.66 o 
  -2  13   7        0.67        2.28      1.41 o 
  -1  13   7        1.59        2.48      1.09 o 
   0  13   7        8.94       12.78      1.57 o 
   1  13   7        2.32        3.65      1.78 o 
   2  13   7        6.06        5.56      1.92 o 
   3  13   7        4.50        5.28      2.05 o 
  -3  14   7        4.20        5.46      2.15 o 
  -2  14   7        7.87        5.20      1.46 o 
  -1  14   7        4.27        3.03      1.24 o 
   0  14   7       21.89       20.72      2.13 o 
   1  14   7        9.34        4.04      1.84 o 
   2  14   7       12.34       11.04      2.26 o 
  -2  15   7        3.76        8.49      1.86 o 
  -1  15   7        3.06        2.19      1.28 o 
   0  15   7        0.00        0.68      1.31 o 
   1  15   7        0.61       -1.25      1.53 o 
   2  15   7        2.02        0.45      1.79 o 
  -1  16   7        0.54        0.00      1.58 o 
   0  16   7        1.44        4.74      1.99 o 
   1  16   7        6.25        8.45      2.45 o 
  -5   0   8       25.36       20.18      2.72 o 
  -4   0   8        0.25        2.23      2.23 o 
  -3   0   8        0.28        0.00      1.93 o 
  -2   0   8       47.52       33.86      3.71 o 
  -1   0   8       10.74       13.83      2.45 o 
   0   0   8       12.90       15.95      1.57 o 
   1   0   8       74.84       76.70      3.09 o 
   2   0   8       22.02       22.92      2.15 o 
   3   0   8      139.42      114.35      4.03 o 
   4   0   8       58.01       47.52      5.35 o 
  -5   1   8       11.09       10.71      1.82 o 
  -4   1   8       65.99       70.30      3.78 o 
  -3   1   8        1.40        2.19      1.52 o 
  -2   1   8        7.32        6.99      1.73 o 
  -1   1   8      137.88      153.99      2.83 o 
   0   1   8       27.02       31.23      1.45 o 
   1   1   8      245.52      265.29      4.27 o 
   2   1   8       98.49      105.99      2.67 o 
   3   1   8        1.84        1.47      1.15 o 
   4   1   8        2.47        1.86      1.47 o 
  -5   2   8        7.55        5.53      1.68 o 
  -4   2   8        0.28        0.31      1.23 o 
  -3   2   8       42.07       35.26      2.89 o 
  -2   2   8       47.89       50.21      1.66 o 
  -1   2   8       14.75       17.27      1.03 o 
   0   2   8        6.42        7.50      0.91 o 
   1   2   8      324.26      323.70      5.41 o 
   2   2   8       69.10       78.32      2.32 o 
   3   2   8       20.66       15.04      2.53 o 
   4   2   8       35.72       32.49      3.64 o 
  -5   3   8       32.84       28.35      3.31 o 
  -4   3   8        2.10        0.08      1.31 o 
  -3   3   8        0.18        2.88      1.73 o 
  -2   3   8       15.67       18.65      1.45 o 
  -1   3   8       44.83       50.78      1.62 o 
   0   3   8      628.63      654.13      7.95 o 
   1   3   8       96.33       98.52      2.59 o 
   2   3   8       12.97       16.76      1.61 o 
   3   3   8        1.90        3.11      1.23 o 
   4   3   8        2.37        0.76      1.32 o 
  -5   4   8        0.33       -0.37      1.79 o 
  -4   4   8       38.42       38.84      2.96 o 
  -3   4   8      285.54      269.05      7.76 o 
  -2   4   8      716.32      755.87     12.38 o 
  -1   4   8       29.79       27.16      1.82 o 
   0   4   8       38.57       43.37      1.72 o 
   1   4   8        1.98        1.39      0.82 o 
   2   4   8        0.31        0.97      0.92 o 
   3   4   8       25.23       24.24      2.04 o 
   4   4   8       67.15       62.22      3.57 o 
  -5   5   8       13.24        8.67      2.56 o 
  -4   5   8        0.06       -0.35      1.30 o 
  -3   5   8       20.97       26.09      2.28 o 
  -2   5   8      189.32      187.06      4.12 o 
  -1   5   8        8.84        6.02      0.85 o 
   0   5   8       45.47       44.84      1.55 o 
   1   5   8      387.10      379.08      5.60 o 
   2   5   8       42.72       43.87      2.01 o 
   3   5   8      121.93      124.93      7.20 o 
   4   5   8       44.89       37.77      5.93 o 
  -5   6   8        0.03       -1.20      1.93 o 
  -4   6   8        2.39        3.14      1.50 o 
  -3   6   8      365.95      346.12      8.46 o 
  -2   6   8       33.44       29.68      1.76 o 
  -1   6   8      338.58      325.29      4.35 o 
   0   6   8       15.65       15.55      1.14 o 
   1   6   8       29.69       30.75      1.76 o 
   2   6   8      330.86      318.20      6.26 o 
   3   6   8       63.30       65.96      8.02 o 
   4   6   8       39.41       38.44      3.52 o 
  -5   7   8        0.44       -1.70      2.14 o 
  -4   7   8        7.38        7.76      1.80 o 
  -3   7   8      187.08      196.26      5.18 o 
  -2   7   8      193.58      201.03      4.02 o 
  -1   7   8        1.09       -0.43      0.76 o 
   0   7   8       28.97       31.08      1.96 o 
   1   7   8      192.88      186.84      3.77 o 
   2   7   8      249.03      256.09      5.60 o 
   3   7   8        6.09       10.99      2.05 o 
   4   7   8       38.66       34.00      3.41 o 
  -4   8   8       30.87       23.08      3.25 o 
  -3   8   8      310.92      324.90     10.19 o 
  -2   8   8       90.52       89.13      2.82 o 
  -1   8   8        9.26       13.21      2.05 o 
   0   8   8        0.00       -1.37      1.01 o 
   1   8   8       54.78       57.62      2.35 o 
   2   8   8        1.18        0.70      1.11 o 
   3   8   8      394.87      361.74      9.13 o 
   4   8   8       75.26       80.51      5.27 o 
  -4   9   8       30.54       31.77      3.64 o 
  -3   9   8       90.40       88.22      4.48 o 
  -2   9   8        0.97        1.39      1.13 o 
  -1   9   8       90.07       95.60      2.82 o 
   0   9   8        9.32       10.12      1.32 o 
   1   9   8        0.06       -0.46      0.91 o 
   2   9   8      152.57      145.42      4.28 o 
   3   9   8       39.35       37.58      3.41 o 
   4   9   8        0.86        0.46      2.23 o 
  -4  10   8        4.98        3.88      2.39 o 
  -3  10   8       32.60       30.72      2.61 o 
  -2  10   8       69.83       73.82      2.69 o 
  -1  10   8        1.61        1.95      1.07 o 
   0  10   8      175.63      166.86      3.73 o 
   1  10   8       44.67       39.48      2.17 o 
   2  10   8       25.15       19.18      4.53 o 
   3  10   8       65.36       59.10      4.25 o 
  -4  11   8        3.08        1.78      2.25 o 
  -3  11   8       23.92       28.14      2.68 o 
  -2  11   8        7.47        8.04      1.62 o 
  -1  11   8        0.91        1.50      1.01 o 
   0  11   8      190.72      180.29      4.00 o 
   1  11   8        1.47        0.29      1.19 o 
   2  11   8        0.22        2.24      3.49 o 
   3  11   8        1.24        0.69      1.53 o 
  -3  12   8        5.28        8.08      2.45 o 
  -2  12   8        3.41        1.71      1.39 o 
  -1  12   8       29.31       25.04      1.92 o 
   0  12   8        7.83        8.86      1.41 o 
   1  12   8        7.65        5.09      2.09 o 
   2  12   8        0.03        0.57      1.56 o 
   3  12   8        4.57        6.45      1.99 o 
  -3  13   8        0.05       -0.74      2.52 o 
  -2  13   8        3.48        2.38      1.34 o 
  -1  13   8        7.73        6.37      1.33 o 
   0  13   8        7.95        7.23      1.38 o 
   1  13   8       14.40       14.04      2.36 o 
   2  13   8        2.58        5.05      2.00 o 
  -2  14   8        0.29        1.82      1.40 o 
  -1  14   8        0.54       -0.13      1.12 o 
   0  14   8        3.74        6.44      1.40 o 
   1  14   8        1.50        6.83      2.10 o 
   2  14   8        5.10        0.75      1.73 o 
  -2  15   8       14.06       12.81      2.03 o 
  -1  15   8        1.52        2.31      1.27 o 
   0  15   8        2.53        1.40      1.67 o 
   1  15   8        5.38        2.51      5.79 o 
  -1  16   8        6.19        9.71      2.00 o 
   0  16   8        2.01        1.49      1.89 o 
  -5   1   9        0.56       -1.92      1.28 o 
  -4   1   9        0.68        1.26      2.45 o 
  -3   1   9       52.64       45.05      3.41 o 
  -2   1   9       14.20       10.37      1.94 o 
  -1   1   9       15.07       16.71      1.17 o 
   0   1   9      109.48      119.39      2.70 o 
   1   1   9        2.13        3.05      0.92 o 
   2   1   9        0.40        0.01      0.92 o 
   3   1   9       29.46       27.99      2.18 o 
   4   1   9        0.00       -1.75      1.25 o 
  -5   2   9        4.36        4.57      1.66 o 
  -4   2   9        2.33        2.94      1.71 o 
  -3   2   9       51.50       45.66      3.41 o 
  -2   2   9       33.46       34.90      4.16 o 
  -1   2   9      130.56      141.49      2.92 o 
   0   2   9       48.15       48.72      1.80 o 
   1   2   9        5.36        4.84      0.97 o 
   2   2   9       11.84       12.02      1.33 o 
   3   2   9       62.13       55.63      2.84 o 
   4   2   9       20.86       16.43      2.57 o 
  -5   3   9        1.61        1.68      2.30 o 
  -4   3   9       18.23       15.88      2.03 o 
  -3   3   9        0.83       -0.61      1.52 o 
  -2   3   9       36.90       38.46      4.31 o 
  -1   3   9       48.62       54.27      1.91 o 
   0   3   9       36.43       34.61      1.70 o 
   1   3   9        0.90       -0.10      0.86 o 
   2   3   9        0.04       -1.16      0.77 o 
   3   3   9       26.29       24.29      3.41 o 
   4   3   9       14.67       11.26      2.24 o 
  -5   4   9        6.76        2.84      2.20 o 
  -4   4   9       81.25       84.63      3.65 o 
  -3   4   9      121.74      113.00      3.88 o 
  -2   4   9       81.13       79.26      3.88 o 
  -1   4   9      146.78      148.12      4.68 o 
   0   4   9        6.85        6.03      1.00 o 
   1   4   9       84.58       82.75      2.42 o 
   2   4   9       15.56       13.75      1.41 o 
   3   4   9       90.72       96.17      3.51 o 
   4   4   9       11.74       14.20      3.04 o 
  -5   5   9        0.39        3.10      3.49 o 
  -4   5   9        0.11        1.52      1.50 o 
  -3   5   9       21.61       15.37      2.05 o 
  -2   5   9        2.86        2.29      1.62 o 
  -1   5   9        3.97        3.00      0.94 o 
   0   5   9       13.46       12.69      1.35 o 
   1   5   9      474.36      478.01      8.15 o 
   2   5   9       39.75       34.66      2.95 o 
   3   5   9       97.76       93.05      3.77 o 
   4   5   9       80.85       90.20      7.13 o 
  -5   6   9        6.46        7.02      2.51 o 
  -4   6   9       50.47       42.91      3.09 o 
  -3   6   9        2.42        2.52      1.46 o 
  -2   6   9        2.97        1.75      1.04 o 
  -1   6   9       14.36       12.12      1.08 o 
   0   6   9        5.93        4.72      1.05 o 
   1   6   9      112.23      120.27      3.07 o 
   2   6   9       39.82       42.97      3.93 o 
   3   6   9       67.28       59.18      3.18 o 
   4   6   9        0.65        1.76      4.83 o 
  -4   7   9        3.21        7.37      1.84 o 
  -3   7   9        1.25        0.15      1.43 o 
  -2   7   9      195.63      210.14      6.43 o 
  -1   7   9        9.90       10.53      1.23 o 
   0   7   9        5.91        5.72      1.15 o 
   1   7   9      193.66      193.45      5.02 o 
   2   7   9       83.99       81.92      3.22 o 
   3   7   9        4.60        1.06      2.08 o 
   4   7   9       47.29       44.45      3.88 o 
  -4   8   9        8.32        3.34      2.31 o 
  -3   8   9       43.47       45.16      2.97 o 
  -2   8   9       42.93       52.66      2.45 o 
  -1   8   9       54.47       58.06      2.26 o 
   0   8   9        0.63        0.94      0.97 o 
   1   8   9      172.93      185.10      3.95 o 
   2   8   9       76.27       77.44      3.17 o 
   3   8   9        4.23        2.03      1.60 o 
  -4   9   9       38.24       41.21      7.57 o 
  -3   9   9       81.46       90.82      5.97 o 
  -2   9   9        0.22        1.09      1.08 o 
  -1   9   9       49.03       59.08      2.74 o 
   0   9   9       13.33       12.10      1.44 o 
   1   9   9       16.79       15.19      2.53 o 
   2   9   9       31.58       32.83      2.19 o 
   3   9   9        9.00        7.61      4.01 o 
  -4  10   9        6.14        3.95      2.51 o 
  -3  10   9        0.00       -0.06      1.49 o 
  -2  10   9       35.44       43.13      2.96 o 
  -1  10   9       40.24       45.18      2.29 o 
   0  10   9      132.70      119.16      3.41 o 
   1  10   9       13.25       12.13      1.73 o 
   2  10   9       18.94       17.95      2.13 o 
   3  10   9        0.00       -0.67      1.47 o 
  -3  11   9       11.32        8.51      1.97 o 
  -2  11   9       14.76       18.92      2.30 o 
  -1  11   9        0.05       -0.07      1.04 o 
   0  11   9       13.39       13.62      1.77 o 
   1  11   9        2.41        1.58      1.24 o 
   2  11   9        3.15        5.86      1.84 o 
   3  11   9        0.01        0.10      1.63 o 
  -3  12   9        0.02        0.19      3.86 o 
  -2  12   9        1.99        3.08      2.71 o 
  -1  12   9       54.41       57.11      3.02 o 
   0  12   9        3.85        3.45      1.20 o 
   1  12   9        0.51        0.21      1.22 o 
   2  12   9        2.34        2.11      1.73 o 
  -3  13   9        1.22       -3.79      2.52 o 
  -2  13   9        0.12        1.77      1.38 o 
  -1  13   9        0.11       -0.30      1.76 o 
   0  13   9        0.94        1.65      1.48 o 
   1  13   9        2.95        3.01      1.45 o 
   2  13   9       41.22       46.49      3.93 o 
  -2  14   9        1.25        2.70      1.54 o 
  -1  14   9        4.87        4.65      1.37 o 
   0  14   9        1.33        2.50      1.48 o 
   1  14   9        6.01        7.95      2.30 o 
  -1  15   9        0.61        0.74      1.46 o 
   0  15   9        4.49        3.36      1.88 o 
  -5   0  10        3.56        5.79      2.97 o 
  -4   0  10      107.27       89.25      6.39 o 
  -3   0  10       92.17       77.67      5.64 o 
  -2   0  10        2.06        5.35      2.82 o 
  -1   0  10        0.10        0.38      2.15 o 
   0   0  10       41.05       42.06      2.53 o 
   1   0  10       43.36       38.30      2.83 o 
   2   0  10      822.76      772.01     13.97 o 
   3   0  10        0.99       -2.23      1.49 o 
   4   0  10       19.37       20.49      4.16 o 
  -5   1  10       24.75       17.24      2.22 o 
  -4   1  10        1.13       -1.71      1.68 o 
  -3   1  10        2.54        2.40      1.73 o 
  -2   1  10       12.98       15.85      2.41 o 
  -1   1  10       16.39       16.05      1.78 o 
   0   1  10        0.32        0.17      0.80 o 
   1   1  10       41.05       42.50      2.09 o 
   2   1  10        2.65        2.74      1.06 o 
   3   1  10        6.10        3.17      1.67 o 
   4   1  10        9.01        8.23      2.15 o 
  -5   2  10        4.34        1.40      1.67 o 
  -4   2  10       63.80       51.02      9.28 o 
  -3   2  10        1.79        4.28      1.84 o 
  -2   2  10       33.47       30.74      3.19 o 
  -1   2  10       12.96       13.79      1.39 o 
   0   2  10        0.06       -0.01      0.81 o 
   1   2  10        3.75        6.50      1.13 o 
   2   2  10        4.18        5.42      1.15 o 
   3   2  10       85.90       77.65      3.16 o 
   4   2  10        2.01        1.93      1.67 o 
  -5   3  10        0.24        3.97      1.73 o 
  -4   3  10        1.45        0.57      1.43 o 
  -3   3  10        6.58        6.50      1.99 o 
  -2   3  10       39.26       41.37      3.31 o 
  -1   3  10        7.52        9.08      1.98 o 
   0   3  10      292.30      312.46      4.98 o 
   1   3  10       49.31       47.36      2.22 o 
   2   3  10        5.65        5.31      1.16 o 
   3   3  10        0.19       -0.23      1.11 o 
   4   3  10        0.36        2.28      1.67 o 
  -5   4  10        0.52       -1.00      2.05 o 
  -4   4  10       36.65       28.92      2.62 o 
  -3   4  10      126.50      117.79      4.14 o 
  -2   4  10        1.99        0.29      1.84 o 
  -1   4  10      318.03      309.47      4.78 o 
   0   4  10      394.34      393.41      5.84 o 
   1   4  10        8.35        7.39      1.50 o 
   2   4  10        3.06        3.95      1.27 o 
   3   4  10        7.40        7.05      1.53 o 
   4   4  10       30.92       34.15      3.64 o 
  -4   5  10        0.07        0.81      1.53 o 
  -3   5  10       25.69       31.39      4.60 o 
  -2   5  10      151.13      142.67      6.99 o 
  -1   5  10      317.18      319.92      4.99 o 
   0   5  10      194.70      198.00      3.88 o 
   1   5  10       63.05       61.48      2.34 o 
   2   5  10       52.31       55.09      2.94 o 
   3   5  10        9.52       10.34      1.70 o 
   4   5  10       43.36       45.65      4.04 o 
  -4   6  10        8.31        6.81      1.83 o 
  -3   6  10        5.28        3.61      1.54 o 
  -2   6  10      170.57      175.26      7.21 o 
  -1   6  10      134.83      127.40      3.69 o 
   0   6  10       91.64       96.63      2.44 o 
   1   6  10        1.56        0.40      0.93 o 
   2   6  10       45.56       42.22      2.71 o 
   3   6  10        0.02        1.14      1.22 o 
  -4   7  10       35.68       32.35      2.91 o 
  -3   7  10       26.23       27.05      2.48 o 
  -2   7  10       22.63       21.54      2.14 o 
  -1   7  10        4.68        5.79      1.38 o 
   0   7  10        3.61        2.31      1.05 o 
   1   7  10      159.33      149.91      3.97 o 
   2   7  10       11.83       12.25      1.74 o 
   3   7  10        0.18        0.00      1.22 o 
  -4   8  10       25.74       34.28      3.04 o 
  -3   8  10       15.73       15.18      2.49 o 
  -2   8  10       77.13       67.87      3.83 o 
  -1   8  10        5.06        4.37      1.33 o 
   0   8  10        0.69        0.30      0.97 o 
   1   8  10      424.53      427.14      6.72 o 
   2   8  10        9.11        6.56      1.53 o 
   3   8  10       22.67       23.07      3.71 o 
  -4   9  10       57.50       61.35      5.94 o 
  -3   9  10        1.19        0.30      1.50 o 
  -2   9  10        6.97        8.29      2.21 o 
  -1   9  10       63.49       71.84      3.18 o 
   0   9  10        7.74        4.25      1.65 o 
   1   9  10       42.26       32.22      2.48 o 
   2   9  10       15.17       14.12      1.64 o 
   3   9  10        9.87        7.32      2.15 o 
  -3  10  10       12.29        7.62      2.82 o 
  -2  10  10       17.77       17.97      2.73 o 
  -1  10  10       88.63       88.11      3.42 o 
   0  10  10        3.97        2.71      1.18 o 
   1  10  10        3.67        4.90      1.79 o 
   2  10  10        2.17        1.58      1.33 o 
   3  10  10        5.64        2.32      2.15 o 
  -3  11  10        1.37       -0.20      1.75 o 
  -2  11  10      142.22      152.91      7.57 o 
  -1  11  10        4.90        4.01      1.42 o 
   0  11  10        5.96        9.07      1.71 o 
   1  11  10        1.69       -0.07      1.66 o 
   2  11  10        0.55        1.39      1.42 o 
  -3  12  10        0.21        1.26      2.90 o 
  -2  12  10       14.50       13.74      2.57 o 
  -1  12  10        6.92        9.97      2.06 o 
   0  12  10        8.02        4.48      1.35 o 
   1  12  10        0.01       -1.39      1.07 o 
   2  12  10        4.54        8.44      2.26 o 
  -2  13  10        1.96        1.93      1.92 o 
  -1  13  10        7.12        7.37      1.76 o 
   0  13  10        1.50        2.99      1.48 o 
   1  13  10       14.15       18.40      2.29 o 
  -1  14  10        0.70        0.09      1.42 o 
   0  14  10        8.60       11.46      1.92 o 
  -4   1  11        4.07        3.06      2.23 o 
  -3   1  11        2.54        1.11      2.45 o 
  -2   1  11        0.07        3.41      1.84 o 
  -1   1  11        1.08        3.04      1.88 o 
   0   1  11       26.54       29.20      1.76 o 
   1   1  11       11.15       14.53      1.48 o 
   2   1  11       15.08       16.08      2.49 o 
   3   1  11        2.60        3.25      1.52 o 
  -4   2  11        6.87        3.34      2.00 o 
  -3   2  11       29.66       28.61      3.10 o 
  -2   2  11      158.07      157.79      5.62 o 
  -1   2  11       98.10       93.35      5.79 o 
   0   2  11       11.71       10.80      1.27 o 
   1   2  11       23.13       25.86      1.74 o 
   2   2  11       17.50       18.24      1.61 o 
   3   2  11        0.76        2.31      1.56 o 
  -4   3  11        3.49        4.07      2.33 o 
  -3   3  11        7.55        7.56      2.15 o 
  -2   3  11       17.18       15.16      2.35 o 
  -1   3  11      195.21      186.35      4.36 o 
   0   3  11       23.95       27.31      1.74 o 
   1   3  11       85.48       86.91      3.22 o 
   2   3  11       13.91       12.14      1.68 o 
   3   3  11       20.89       18.63      2.75 o 
  -4   4  11        7.29        6.12      1.79 o 
  -3   4  11        5.29        5.32      2.15 o 
  -2   4  11        7.91       11.83      3.04 o 
  -1   4  11      104.47       94.99      3.31 o 
   0   4  11        4.38        5.30      1.13 o 
   1   4  11       16.69       15.25      1.45 o 
   2   4  11        0.01       -0.85      1.07 o 
   3   4  11        7.14       10.09      1.86 o 
  -4   5  11        3.22        6.10      1.79 o 
  -3   5  11        2.35        0.57      1.43 o 
  -2   5  11       64.42       63.52      5.17 o 
  -1   5  11        6.76        5.06      1.86 o 
   0   5  11       91.98       92.53      3.60 o 
   1   5  11      204.02      218.90      4.42 o 
   2   5  11        4.52        3.04      1.30 o 
   3   5  11       40.95       44.36      3.06 o 
  -4   6  11      101.42      117.43      5.75 o 
  -3   6  11       13.25       11.48      2.00 o 
  -2   6  11       23.06       24.47      2.24 o 
  -1   6  11        3.14        1.40      1.11 o 
   0   6  11       12.18       17.89      1.36 o 
   1   6  11      100.44      103.66      3.06 o 
   2   6  11       18.46       16.93      2.10 o 
   3   6  11        2.55        1.56      1.34 o 
  -4   7  11        0.11        1.59      1.79 o 
  -3   7  11        4.64        6.71      1.77 o 
  -2   7  11        1.19       -0.66      1.63 o 
  -1   7  11        1.84        1.34      1.18 o 
   0   7  11      183.42      183.04      3.99 o 
   1   7  11        8.88        9.29      1.38 o 
   2   7  11       12.01       12.06      1.80 o 
   3   7  11       10.98       13.49      1.97 o 
  -4   8  11        2.31       -2.18      1.46 o 
  -3   8  11        2.29        2.82      1.68 o 
  -2   8  11       15.64       15.22      2.57 o 
  -1   8  11        0.79       -0.59      1.16 o 
   0   8  11       74.37       80.38      2.76 o 
   1   8  11       31.40       33.61      3.45 o 
   2   8  11       25.54       25.11      2.34 o 
   3   8  11        2.18        5.46      2.05 o 
  -3   9  11       10.05       10.52      3.04 o 
  -2   9  11       23.49       22.65      2.89 o 
  -1   9  11       20.69       25.97      2.29 o 
   0   9  11       39.27       35.19      2.19 o 
   1   9  11        3.66        2.90      1.32 o 
   2   9  11       19.82       18.09      2.72 o 
  -3  10  11        1.51        1.43      2.03 o 
  -2  10  11        5.98        1.83      1.92 o 
  -1  10  11       69.18       67.84      3.31 o 
   0  10  11        6.67        7.00      1.36 o 
   1  10  11       48.23       48.89      3.65 o 
   2  10  11        4.24        3.68      1.50 o 
  -3  11  11        0.96       -1.04      2.38 o 
  -2  11  11        8.68       11.76      7.20 o 
  -1  11  11        4.14        4.87      2.46 o 
   0  11  11       24.06       28.14      2.51 o 
   1  11  11        4.14        1.14      1.34 o 
   2  11  11        1.65        4.44      1.66 o 
  -2  12  11        0.97       -0.15      3.27 o 
  -1  12  11        2.75        1.15      1.69 o 
   0  12  11        9.29        8.24      1.74 o 
   1  12  11        0.50        1.34      1.40 o 
  -1  13  11        4.96        3.05      1.62 o 
   0  13  11        6.71        8.00      3.50 o 
  -4   0  12       32.16       14.70      3.86 o 
  -3   0  12       21.33       21.98      4.16 o 
  -2   0  12       56.25       59.55      5.94 o 
  -1   0  12       14.95       18.27      3.86 o 
   0   0  12        1.92        0.12      1.37 o 
   1   0  12        7.36        8.00      1.86 o 
   2   0  12       48.29       44.45      6.09 o 
   3   0  12       71.81       52.13      5.79 o 
  -4   1  12        0.01        1.63      2.00 o 
  -3   1  12       16.75       12.85      2.51 o 
  -2   1  12        7.09       10.08      2.82 o 
  -1   1  12        0.58        2.14      1.84 o 
   0   1  12       29.97       30.23      1.87 o 
   1   1  12       20.55       20.90      1.73 o 
   2   1  12        5.95        6.05      1.28 o 
   3   1  12       28.31       27.94      5.79 o 
  -4   2  12        0.46       -0.45      4.46 o 
  -3   2  12       79.95       74.67      4.56 o 
  -2   2  12        0.10        1.22      1.73 o 
  -1   2  12       16.30       14.10      3.56 o 
   0   2  12      134.10      140.56      5.21 o 
   1   2  12       46.06       47.94      2.41 o 
   2   2  12       49.48       42.91      2.79 o 
   3   2  12        0.35        0.09      1.50 o 
  -4   3  12        0.75       -0.03      2.28 o 
  -3   3  12        2.28        2.03      1.92 o 
  -2   3  12       36.85       32.83      3.31 o 
  -1   3  12      181.98      189.08     12.85 o 
   0   3  12        1.07        1.57      1.07 o 
   1   3  12       88.83      103.17      3.05 o 
   2   3  12        5.42        7.94      1.66 o 
   3   3  12        2.68       -1.46      1.41 o 
  -4   4  12       16.06       12.92      2.17 o 
  -3   4  12        9.59        6.78      2.15 o 
  -2   4  12       12.13       10.47      2.26 o 
  -1   4  12      144.50      135.87     16.41 o 
   0   4  12        4.27        5.97      1.13 o 
   1   4  12        3.33        3.68      1.17 o 
   2   4  12        0.99        3.81      1.39 o 
   3   4  12        0.85        1.88      1.71 o 
  -4   5  12        8.32        9.15      2.19 o 
  -3   5  12        4.16        4.77      1.59 o 
  -2   5  12       22.63       25.27      3.12 o 
  -1   5  12       20.70       23.30      4.16 o 
   0   5  12      104.63      110.84      6.98 o 
   1   5  12       96.04       99.38      3.42 o 
   2   5  12        0.34        0.79      1.28 o 
   3   5  12        0.41       -0.68      1.70 o 
  -4   6  12       35.42       38.97      3.29 o 
  -3   6  12        1.52        2.26      1.58 o 
  -2   6  12        7.33        3.17      1.88 o 
  -1   6  12        0.26       -1.84      2.00 o 
   0   6  12        5.13        4.53      1.04 o 
   1   6  12       15.40       11.00      1.50 o 
   2   6  12       19.30       18.92      2.11 o 
   3   6  12        4.46        9.06      2.28 o 
  -3   7  12        0.07       -2.52      1.68 o 
  -2   7  12        0.04        2.08      2.90 o 
  -1   7  12        2.80        2.15      2.00 o 
   0   7  12       28.28       26.01      1.94 o 
   1   7  12       16.46       17.89      1.98 o 
   2   7  12        0.65       -1.67      1.11 o 
  -3   8  12        1.72        1.94      1.94 o 
  -2   8  12        6.00        5.28      2.14 o 
  -1   8  12        0.09       -0.11      3.27 o 
   0   8  12       38.62       42.69      2.96 o 
   1   8  12       10.20       17.98      2.05 o 
   2   8  12       11.30       11.63      1.83 o 
  -3   9  12        0.41        4.31      2.18 o 
  -2   9  12       29.36       32.98      3.46 o 
  -1   9  12        0.01        0.82      1.79 o 
   0   9  12        0.81        2.05      1.37 o 
   1   9  12        1.64        3.16      1.42 o 
   2   9  12        7.29        7.23      1.52 o 
  -2  10  12       37.46       32.42      3.79 o 
  -1  10  12        7.42        7.93      3.12 o 
   0  10  12       16.89       17.80      3.74 o 
   1  10  12       13.71       15.21      2.43 o 
  -2  11  12        0.12        1.20      2.05 o 
  -1  11  12       23.08       23.78      3.10 o 
   0  11  12       22.94       29.40      5.05 o 
   1  11  12       16.97       17.72      2.26 o 
  -1  12  12       48.21       51.36      4.35 o 
   0  12  12       58.63       57.56      4.29 o 
  -4   1  13        0.55        1.14      2.05 o 
  -3   1  13        8.17       10.50      3.12 o 
  -2   1  13        2.16        1.45      1.86 o 
  -1   1  13       71.01       68.90      6.91 o 
   0   1  13      348.22      368.62      6.05 o 
   1   1  13       52.62       57.14      2.65 o 
   2   1  13        0.89        1.23      1.31 o 
  -4   2  13        5.05        0.82      2.14 o 
  -3   2  13        0.21       -1.49      1.79 o 
  -2   2  13        0.79       -0.03      1.73 o 
  -1   2  13       39.33       42.99      3.73 o 
   0   2  13      138.20      141.39      5.01 o 
   1   2  13        9.54        8.80      1.37 o 
   2   2  13       16.44       12.24      1.85 o 
  -4   3  13        0.50        1.78      1.55 o 
  -3   3  13        0.02        1.41      2.00 o 
  -2   3  13       40.22       38.64      4.75 o 
  -1   3  13      107.54      110.80      5.09 o 
   0   3  13       19.34       19.99      2.12 o 
   1   3  13       10.50       13.69      2.62 o 
   2   3  13        0.43        1.92      1.26 o 
  -3   4  13       52.41       56.64      6.83 o 
  -2   4  13        0.15       -1.81      1.75 o 
  -1   4  13       13.29       13.52      2.52 o 
   0   4  13        0.00       -0.63      1.14 o 
   1   4  13        9.07        9.54      1.45 o 
   2   4  13        7.83        6.51      1.57 o 
  -3   5  13        0.28       -0.05      1.48 o 
  -2   5  13        1.28        1.79      2.45 o 
  -1   5  13        1.51       -0.39      2.67 o 
   0   5  13       76.85       74.89      3.42 o 
   1   5  13        0.02       -1.47      0.98 o 
   2   5  13        0.55        0.54      1.35 o 
  -3   6  13       18.33       15.44      2.89 o 
  -2   6  13        3.27        0.10      1.82 o 
  -1   6  13        0.00       -1.17      1.63 o 
   0   6  13        0.19       -0.89      1.64 o 
   1   6  13        9.84       12.52      1.86 o 
   2   6  13       29.12       33.24      2.71 o 
  -3   7  13        3.99        4.28      3.79 o 
  -2   7  13        3.30        3.85      2.18 o 
  -1   7  13        0.27        1.79      1.94 o 
   0   7  13        0.85        2.60      1.39 o 
   1   7  13       11.00        8.89      1.73 o 
   2   7  13       25.62       26.04      3.00 o 
  -3   8  13        0.11        0.97      2.00 o 
  -2   8  13        5.16        4.84      2.20 o 
  -1   8  13        9.90       10.99      2.63 o 
   0   8  13       47.54       56.63      3.55 o 
   1   8  13        4.71        6.02      1.58 o 
  -2   9  13        1.28        1.17      2.09 o 
  -1   9  13        0.50        1.99      1.92 o 
   0   9  13        0.05       -1.35      1.33 o 
   1   9  13       18.49       15.43      2.06 o 
  -2  10  13       12.55       16.62      2.98 o 
  -1  10  13        5.42        3.94      2.21 o 
   0  10  13       52.48       62.08      5.72 o 
  -3   0  14       32.55       33.27      5.35 o 
  -2   0  14        0.39       -3.12      2.08 o 
  -1   0  14      102.30      112.42      7.57 o 
   0   0  14        6.81       12.18      3.71 o 
   1   0  14      105.28      116.45      8.24 o 
   2   0  14        0.01       -2.52      1.93 o 
  -3   1  14        0.87        2.32      2.15 o 
  -2   1  14       12.14        7.28      2.21 o 
  -1   1  14        9.90       11.08      2.51 o 
   0   1  14        5.78        7.58      2.90 o 
   1   1  14       15.45       15.84      1.72 o 
   2   1  14        2.48        4.00      1.79 o 
  -3   2  14        0.09       -2.31      1.84 o 
  -2   2  14        7.26        2.75      2.00 o 
  -1   2  14        4.96        3.33      3.27 o 
   0   2  14        1.77        5.05      2.20 o 
   1   2  14       13.88       13.12      1.66 o 
   2   2  14        3.46        2.76      1.66 o 
  -3   3  14        0.44        0.82      2.00 o 
  -2   3  14        2.75        4.43      2.26 o 
  -1   3  14       81.26       93.64      4.99 o 
   0   3  14       97.29       95.76      5.42 o 
   1   3  14        1.60        3.44      1.31 o 
   2   3  14       15.46       21.26      2.34 o 
  -3   4  14        1.48        0.01      2.05 o 
  -2   4  14        5.08        4.16      2.31 o 
  -1   4  14        1.88        1.35      1.84 o 
   0   4  14        0.65        2.30      2.00 o 
   1   4  14        1.88        4.77      1.38 o 
   2   4  14        4.40        2.48      1.51 o 
  -3   5  14        5.62        2.85      2.15 o 
  -2   5  14       30.01       23.30      3.25 o 
  -1   5  14       20.47       16.78      2.89 o 
   0   5  14       32.86       42.50      6.31 o 
   1   5  14        1.98        3.50      1.46 o 
  -2   6  14       11.08        9.65      2.57 o 
  -1   6  14        0.88        3.18      2.09 o 
   0   6  14        6.86        8.32      2.41 o 
   1   6  14        0.00       -0.15      1.47 o 
  -2   7  14        0.23       -0.39      1.89 o 
  -1   7  14        0.06       -1.13      1.75 o 
   0   7  14        4.01        6.44      2.36 o 
   1   7  14        0.09        3.52      1.48 o 
  -2   8  14        1.59        1.10      2.05 o 
  -1   8  14        1.95        0.29      2.90 o 
   0   8  14       13.03       15.29      3.34 o 
  -1   9  14        1.87        5.20      2.36 o 
  -2   1  15        3.31        6.57      2.36 o 
  -1   1  15       42.78       42.24      4.08 o 
   0   1  15       65.05       65.22      5.05 o 
   1   1  15      101.76      110.42      5.30 o 
  -2   2  15       18.43       18.65      6.24 o 
  -1   2  15       11.27        7.41      4.60 o 
   0   2  15        6.84        8.54      3.71 o 
   1   2  15        0.43        1.64      1.46 o 
  -2   3  15        2.39        2.23      2.20 o 
  -1   3  15       29.15       34.04      3.83 o 
   0   3  15       31.15       27.81      3.46 o 
   1   3  15       12.82       16.89      2.18 o 
  -2   4  15       28.02       24.19      4.08 o 
  -1   4  15        5.25        9.44      3.71 o 
   0   4  15        2.65        0.09      2.52 o 
   1   4  15       10.22       10.70      2.67 o 
  -2   5  15        2.80        1.08      2.20 o 
  -1   5  15       24.42       22.41      3.94 o 
   0   5  15        1.01        4.36      2.20 o 
  -1   6  15        8.22       10.93      4.31 o 
   0   6  15        2.32        3.05      2.20 o 
  -1   0  16        6.99        8.02      3.86 o 
                                                 
